# Supplementary material for: Influence of genome and bio-ecology on the prevalence of genome exchange in unisexuals of the Ambystoma complex
Source: BMC Evol Biol. 2018 May 31;18:82. doi: 10.1186/s12862-018-1200-7 (PMC5984407; doi:10.1186/s12862-018-1200-7)
Supplement: Supplementary file 2 — Microsatellite and AFLP scores of sampled individuals. Sheet 1: Unisexuals’ Microsatellite scores. Individuals are also associated to their main genetic group (according to its J-alleles: A, B, C, D or E – X stands for any different genotype), to a specific genotype (to acknowledge for different ploidy level or variation of L-alleles within a main group, and to associate clones) and to its biotype (ex: LLJ). Sheet 2: AFLP scores. The presence/absence of the different bands are labelled according to the combination used (GCNN) and the size of the band. Sheet 3: Polysat Matrix. Microsatellite scores in polysat format. Sheet 4: Polysat POP. Two matrices for population assignment in polysat: according to the sampling site or according to the main genetic group of each individual. Sheet 5: Matrices for weighting J. Matrices used to weight J-alleles and J-genotype. Sheet 6: Matrices for weighting LJ. Matrices used to weight LJ-alleles and LJ-genotype. Individual lines have been multiplied to account for ploidy variation. Sheet 7: LL alleles. Microsatellite scores of the LL individuals found, in table and in population format. Sheet 8: Statistics on m-sat scores. Allelic means, standard deviation and other parameters for each loci, including differences between alleles and the mean and its nearest neighbours, per alleles, per locus. (XLSX 181 kb) [file 12862_2018_1200_MOESM2_ESM.xlsx]

## Sheet: Unisexuals Microsat scores
Individual ID	Main genetic group	Genotype ID	Biotype	AjeD283				AjeD346-J	AjeD294	AjeD378	AjeD94				AmaD42-J	AmaD42-L			AjeD422-L			AjeD422-J	AjeD23-J	AjeD23-L			AjeD84-J	AjeD84-L			AjeD13
M07-A01	Gr.A	A1.3n	LLJ	146	154	174		180	246	232	186	206	210		133	193	197		220	232		244	225	241	245		194	210			212
M07-A02	Gr.A	A2.3n	LLJ	146	154	174		180	246	232	186	206	210		133	197	201		220	232		244	225	241	245		194	210			212
M07-A05	Gr.A	A2.3n	LLJ	146	154	174		180	246	232	186	206	210		133	197	201		220	232		244	225	241	245		194	210			212
M07-A06	Gr.A	A2.3n	LLJ	146	154	174		180	246	232	186	206	210		133	197	201		220	232		244	225	241	245		194	210			212
M07-A07	Gr.A	A2.3n	LLJ	146	154	174		180	246	232	186	206	210		133	197	201		220	232		244	225	241	245		194	210			212
M07-B01	Gr.A	A2.3n	LLJ	146	154	174		180	246	232	186	206	210		133	197	201		220	232		244	225	241	245		194	210			212
M07-F01	Gr.A	A2.3n	LLJ	146	154	174		180	246	232	186	206	210		133	197	201		220	232		244	225	241	245		194	210			212
M07-F02	Gr.A	A2.3n	LLJ	146	154	174		180	246	232	186	206	210		133	197	201		220	232		244	225	241	245		194	210			212
M07-F03	Gr.A	A2.3n	LLJ	146	154	174		180	246	232	186	206	210		133	197	201		220	232		244	225	241	245		194	210			212
M07-F05	Gr.A	A2.3n	LLJ	146	154	174		180	246	232	186	206	210		133	197	201		220	232		244	225	241	245		194	210			212
M07-F06	Gr.A	A2.3n	LLJ	146	154	174		180	246	232	186	206	210		133	197	201		220	232		244	225	241	245		194	210			212
M07-G01	Gr.A	A2.3n	LLJ	146	154	174		180	246	232	186	206	210		133	197	201		220	232		244	225	241	245		194	210			212
M07-A08	Gr.A	A3.3n	LLJ	146	154	174		180	246	232	186	206	210		133	201			220	232		244	225	241			194	210			212
M07-E01	Gr.A	A4.3n	LLJ	146	154	174		180	246	232	186	206	210		133	197	201		220	232		244	225	245			198	210			212
M07-F04	Gr.A	A5.3n	LLJ	146	154	174		180	246	232	186	206	210		133	197	201		220	232		244	225	241			194	210			212
M07-F07	Gr.A	A5.3n	LLJ	146	154	174		180	246	232	186	206	210		133	197	201		220	232		244	225	241			194	210			212
M04-A03	Gr.A	A6.3n	LLJ	150	154	174		184	246	232	186	206	210		133	201			220	232		244	225	245	249		194	210			212
M06-001	Gr.A	A7.3n	LLJ	150	154	174		180	242	232	186	206	210		137	197	201		220	232		244	225	245			194	206	210		212
M06-002	Gr.A	A7.3n	LLJ	150	154	174		180	242	232	186	206	210		137	197	201		220	232		244	225	245			194	206	210		212
M06-005	Gr.A	A7.3n	LLJ	150	154	174		180	242	232	186	206	210		137	197	201		220	232		244	225	245			194	206	210		212
M06-006	Gr.A	A7.3n	LLJ	150	154	174		180	242	232	186	206	210		137	197	201		220	232		244	225	245			194	206	210		212
M06-011	Gr.A	A7.3n	LLJ	150	154	174		180	242	232	186	206	210		137	197	201		220	232		244	225	245			194	206	210		212
M06-048	Gr.A	A7.3n	LLJ	150	154	174		180	242	232	186	206	210		137	197	201		220	232		244	225	245			194	206	210		212
M06-054	Gr.A	A7.3n	LLJ	150	154	174		180	242	232	186	206	210		137	197	201		220	232		244	225	245			194	206	210		212
M06-003	Gr.A	A8.3n	LLJ	150	154	174		184	242	232	186	206	210		137	197	201		220	232		244	225	245			194	206	210		212
M06-004	Gr.A	A9.4n	LLLJ	150	154	174	186	180	242	232	142	186	206	210	137	197	201	241	220	228	232	244	225	241	245		194	206	210	230	212
M06-014	Gr.A	A10.3n	LLJ	150	154	174		180	242	232	186	206	210		137	197	201		220	232		244	225	245			194	210			212
M06-017	Gr.A	A10.3n	LLJ	150	154	174		180	242	232	186	206	210		137	197	201		220	232		244	225	245			194	210			212
M06-046	Gr.A	A11.3n	LLJ	150	154	174		180	242	232	186	206	210		137	197	201		220	232		244	225	245			194	206			212
M06-051	Gr.A	A12.3n	LLJ	150	174			180	242	232	186	206	210		137	197	201		220	232		244	225	245			194	206	210		212
M06-056	Gr.A	A13.3n	LLJ	150	154	174		184	242	232	186	206	210		137	197	201		220	232		244	225	245			194	210			212
M05-B04	Gr.A	B1.3n	LLJ	150	154	174		184	246	220	186	206	210		133	197	201		220			244	225	245			194	210			216
M02-C18	Gr.A	B2.3n	LLJ	150	154	174		180	246	220	186	210			137	193	201		220			244	225	245			194	210			212
M02-C22	Gr.A	B3.3n	LLJ	150	154	174		180	246	220	186	206	210		137	193	201		220			244	225	245			194	210	230		212
M02-C24	Gr.A	B4.3n	LLJ	150	154	174		180	246	220	186	206	210		137	193	201		220			244	225	245			190	218			212
M02-C38	Gr.A	B5.3n	LLJ	150	154	174		180	246	220	186	206	210		137	193	201		220			244	225	245			194	210			212
M02-C62	Gr.A	B6.3n	LLJ	150	154	174		180	246	220	186	210			137	193	201		220			244	225	245	249		194	210			212
M01-A03	Gr.X	A1.3n	LLJ	146	158	174		188	250	232	190	194	198		189	205			224			244	221	241			186	206	214		208
M02-C04	Gr.X	A2.3n	LLJ	146	158	178		188	250	232	190	198			189	201	205		224			244	221	245			186	206	214		208
M02-C26	Gr.X	A2.3n	LLJ	146	158	178		188	250	232	190	198			189	201	205		224			244	221	245			186	206	214		208
M02-C14	Gr.X	A3.3n	LLJ	146	158	178		188	250	232	190	198			189	205			224			244	221	245			186	206	214		208
M01-B27	Gr.X	B1.3n	LLJ	146	166	170		184	246	228	182	186	190		181	201	257		228			252	213	253			150	218	222		208
M01-A02	Gr.X	C1.3n	LLJ	146	166			184	246	228	182	190	202		185	201			224	228		252	217	245	253		150	218	222		208
M01-B02	Gr.X	C2.3n	LLJ	146	166			184	246	228	182	190	202		185	201	205		228			252	217	253			150	218	222		208
M01-B25	Gr.X	C3.3n	LLJ	146	166	170		184	246	228	182	194	202		185	201	205		228	232		252	213	241	245		150	214	222		212
M02-C66	Gr.X	C4.3n	LLJ	146	158	178		188	250	232	190	198			189	205			224			244	221	245			186	210			208
M01-C02	Gr.X	G1.3n	LLJ	130	146			180	246	248	186	198	202		177	197	205		228	232		248	213	237	241		170	230			216
M02-C06	Gr.B	A1.3n	LLJ	146	154	174		192	238	236	142	190	194		177	201	241		224	236		244	217	241	245		190	214	222		200
M02-C54	Gr.B	A2.4n	LLLJ	146	154	170	174	192	234	236	142	190	194		177	201	249		224	232	236	244	217	241	245		190	218	222		200
M01-B01	Gr.B	A3.3n	LLJ	146	154	162		188	238	236	142	190	194		177	201	253		228	236		244	221	233			190	218	230		200
M01-B08	Gr.B	A4.3n	LLJ	146	154	162		188	238	236	142	190	194		177	201	253		228	236		244	221	233	241		190	214	226		200
M01-B09	Gr.B	A5.3n	LLJ	146	154	162		188	238	236	142	190	194		177	201	253		228	236		244	221	233			190	214	226		200
M01-B14	Gr.B	A5.3n	LLJ	146	154	162		188	238	236	142	190	194		177	201	253		228	236		244	221	233			190	214	226		200
M01-B17	Gr.B	A5.3n	LLJ	146	154	162		188	238	236	142	190	194		177	201	253		228	236		244	221	233			190	214	226		200
M01-B22	Gr.B	A5.3n	LLJ	146	154	162		188	238	236	142	190	194		177	201	253		228	236		244	221	233			190	214	226		200
M01-B23	Gr.B	A5.3n	LLJ	146	154	162		188	238	236	142	190	194		177	201	253		228	236		244	221	233			190	214	226		200
M01-B11	Gr.B	A6.3n	LLJ	146	154	174		192	238	236	142	190	194		177	201	245		232	236		244	217	241	245		190	202	214		200
M01-B18	Gr.B	A7.3n	LLJ	146	154	162		188	238	236	142	190	194		177	201	253		228	236		244	221	233	241		190	210	226		200
M01-A01	Gr.B	B1.3n	LLJ	146	154	158		192	238	236	186	194			177	201	249		228	236		244	217	241	249		190	214	218		200
M01-B12	Gr.B	B2.3n	LLJ	146	154	178		192	238	236	190	194	202		177	201	245		220	236		244	217	241	245		190	214	222		200
M01-B26	Gr.B	B3.3n	LLJ	146	154	158		192	238	236	190	202			177	201	253		228	232		244	217	241			190				200
M01-B07	Gr.B	C1.2n	LJ	146	154			192	238	236	190	194			177	201			236			244	217	241			190	214			200
M01-B15	Gr.B	C1.2n	LJ	146	154			192	238	236	190	194			177	201			236			244	217	241			190	214			200
M01-B24	Gr.B	C1.2n	LJ	146	154			192	238	236	190	194			177	201			236			244	217	241			190	214			200
M01-C01	Gr.B	C1.2n	LJ	146	154			192	238	236	190	194			177	201			236			244	217	241			190	214			200
M01-B10	Gr.B	D1.3n	LLJ	146	154	174		192	238	236	142	190	194		177	201	209		224	236		244	217	241	245		190	214	226		200
M03-A01	Gr.E	A1.3n	LLJ	146	154	170		184	246	240	142	190	198		193	201			224			244	225	245			190	218	222		208
M02-C58	Gr.E	A1.3n	LLJ	146	154	170		184	246	240	142	190	198		193	201			224			244	225	245			190	218	222		208
M02-C02	Gr.E	A2.3n	LLJ	146	154	170		184	246	240	142	190	198		193	201	205		224			244	225	245			190	218	222		208
M02-C07	Gr.E	A2.3n	LLJ	146	154	170		184	246	240	142	190	198		193	201	205		224			244	225	245			190	218	222		208
M02-C31	Gr.E	A2.3n	LLJ	146	154	170		184	246	240	142	190	198		193	201	205		224			244	225	245			190	218	222		208
M02-C65	Gr.E	A2.3n	LLJ	146	154	170		184	246	240	142	190	198		193	201	205		224			244	225	245			190	218	222		208
M02-C70	Gr.E	A2.3n	LLJ	146	154	170		184	246	240	142	190	198		193	201	205		224			244	225	245			190	218	222		208
M02-C10	Gr.E	A3.3n	LLJ	146	154	170		184	246	240	142	190	198		193	201	205		224	228		244	225	245			190	218	222		208
M02-C12	Gr.E	A4.3n	LLJ	146	154	170		184	246	240	142	190	198		193	201	205		224			244	225	245			190	218			208
M02-C25	Gr.E	A5.3n	LLJ	146	154	174		184	246	240	142	190	198		193	201	205		224	232		244	225	241	245		190	218			208
M02-C68	Gr.E	A5.3n	LLJ	146	154	174		184	246	240	142	190	198		193	201	205		224	232		244	225	241	245		190	218			208
M02-C53	Gr.E	A6.3n	LLJ	146	154	174		184	246	240	142	190	198		193	201	205		224	232		244	225	241	245		190	218	222		208
M02-C72	Gr.E	A7.3n	LLJ	146	154	174		188	246	240	142	190	198		193	201	205		224			244	225	245			190	218	222		208
M02-C80	Gr.E	A8.3n	LLJ	146	154	170		184	246	240	142	190	198		193	201	205		228			244	225	245			190	218	222		208
M03-B01	Gr.E	B1.3n	LLJ	146	154	174		184	246	240	142	190	198		193	201	249		224	232		244	225	241	245		190	218	222		208
M02-A02	Gr.E	B2.3n	LLJ	146	154	174		184	246	240	142	190	198		193	201	249		224			244	225	245	253		190	218	222		208
M02-C01	Gr.E	B3.3n	LLJ	146	154	170		184	246	240	142	190	198		193	201	249		224			244	225	245	253		190	218			208
M02-C05	Gr.E	B4.3n	LLJ	146	154	170		184	246	240	142	190	198		193	201	249		224			244	225	245			190	218	222		208
M02-C34	Gr.E	B4.3n	LLJ	146	154	170		184	246	240	142	190	198		193	201	249		224			244	225	245			190	218	222		208
M02-C08	Gr.E	B5.3n	LLJ	146	154	170		184	246	240	142	190	198		193	201	253		224			244	225	245			190	218			208
M02-C09	Gr.E	B6.3n	LLJ	146	154	174		184	246	240	142	190	198		193	201	249		224			244	225	237	245		190	218	222		208
M02-C32	Gr.E	B7.3n	LLJ	146	154	170		184	246	240	142	190	198		193	201	249		224			244	225	245			190	218			208
M02-C61	Gr.E	B7.3n	LLJ	146	154	170		184	246	240	142	190	198		193	201	249		224			244	225	245			190	218			208
M02-C64	Gr.E	B7.3n	LLJ	146	154	170		184	246	240	142	190	198		193	201	249		224			244	225	245			190	218			208
M02-C71	Gr.E	B7.3n	LLJ	146	154	170		184	246	240	142	190	198		193	201	249		224			244	225	245			190	218			208
M02-D01	Gr.E	B7.3n	LLJ	146	154	170		184	246	240	142	190	198		193	201	249		224			244	225	245			190	218			208
M02-C20	Gr.E	B8.3n	LLJ	146	154	170		184	246	240	142	190	198		193	201	249		224			244	225	241	245		190	218			208
M02-C43	Gr.E	B8.3n	LLJ	146	154	170		184	246	240	142	190	198		193	201	249		224			244	225	241	245		190	218			208
M02-C30	Gr.E	B9.3n	LLJ	146	154	170		184	246	240	142	190	198		193	201	249		224			244	225	237	245		190	218			208
M02-C33	Gr.E	B10.3n	LLJ	146	154	174		184	246	240	142	190	198		193	201	249		224			244	225	245			190	218	222		208
M02-C42	Gr.E	B11.3n	LLJ	146	154	174		184	246	240	142	190	198		193	201	249		220	224		244	225	241	245		190	218	222		208
M02-C48	Gr.E	B12.4n	LLLJ	146	154	170	174	184	246	240	142	178	190	198	193	201	249		224			244	225	245			190	218	222		208
M02-C51	Gr.E	B13.4n	LLLJ	146	154	170		184	246	240	142	190	198		193	201	205	249	224			244	225	241	245		190	218	222		208
M02-C69	Gr.E	B14.3n	LLJ	146	154	170		184	246	240	142	190	198		193	201	249		224			244	225	241	245		190	218	222		208
M02-C60	Gr.E	B15.3n	LLJ	146	154	174		184	246	240	142	190	194		193	201	249		224	232		244	225	245			190	218			208
M02-C74	Gr.E	B16.3n	LLJ	146	154	178		184	246	240	142	190	198		193	201	249		224	232		244	225	241	245		190	218	222		208
M02-C75	Gr.E	B17.3n	LLJ	146	154	166		184	246	240	142	190	198		193	201	249		224	232		244	225	245			190	218	222		208
M02-C79	Gr.E	B18.3n	LLJ	146	154	174		184	246	240	142	190	194		193	201	249		224	232		244	225	245			190	218	222		208
M02-C81	Gr.E	B19.3n	LLJ	146	154	178		184	246	240	142	190	198		193	201	249		224			244	225	245			190	218	222		208
M02-A01	Gr.E	C1.3n	LLJ	146	154	178		184	246	240	178	190	202		193	201	249		224	228		244	225	241	249		190	218	222		208
M02-C27	Gr.E	C2.3n	LLJ	146	154	174		184	246	236	178	190	198		193	201	249		224			244	225	237	245		190	218	222		208
M02-B02	Gr.E	D1.3n	LLJ	146	154	182		184	246	240	190	198	210		193	201	205		224	232		244	225	245	253		190	218			208
M02-C11	Gr.E	D2.3n	LLJ	146	154	182		184	246	240	190	198	210		193	201	205		224	232		244	225	245			190	218			208
M02-C17	Gr.E	D3.3n	LLJ	146	154	166		184	246	240	186	190	198		193	201			224			244	225	245			194	218	222		208
M02-C21	Gr.E	D4.3n	LLJ	146	154			184	246	236	190	198			193	201			224			244	225	241	245		190	218	222		208
M01-B05	Gr.E	D5.2n	LJ	146	154			184	246	240	190	198			193	201			224			244	225	245			190	218			208
M01-B16	Gr.E	D5.2n	LJ	146	154			184	246	240	190	198			193	201			224			244	225	245			190	218			208
M02-C36	Gr.E	D5.2n	LJ	146	154			184	246	240	190	198			193	201			224			244	225	245			190	218			208
M02-C55	Gr.E	D5.2n	LJ	146	154			184	246	240	190	198			193	201			224			244	225	245			190	218			208
M02-C57	Gr.E	D5.2n	LJ	146	154			184	246	240	190	198			193	201			224			244	225	245			190	218			208
M02-C78	Gr.E	D5.2n	LJ	146	154			184	246	240	190	198			193	201			224			244	225	245			190	218			208
M02-C37	Gr.E	D6.2n	LJ	146	154			184	246	236	190	198			193	201			224			244	225	245			190	218			208
M02-C40	Gr.E	D7.3n	LLJ	146	154	182		180	246	240	190	198	210		193	201	205		224	232		244	225	241	245		190	218	222		208
M01-B13	Gr.E	D8.2n	LJ	146	154			184	246	240	190	198			193	201			224			244	225	245				210			208
M02-C16	Gr.E	E1.3n	LLJ	146	154	170		184	246	240	190	198			193	201	249		224			244	225	245			190	218			208
M02-C23	Gr.E	F1.3n	LLJ	146	154	182		184	246	240	190	198	210		193	201	205		224	232		244	225	241	245		194	210	230		208
M01-B04	Gr.E	F2.3n	LLJ	146	154	174		184	246	244	194	198			193	197	205		224	232		244	225	229	241		190	222	230		208
M01-B21	Gr.E	F3.3n	LLJ	146	154	174		184	246	244	194	198			193	197	205		224			244	225	237	241		190	222	230		208
M02-C29	Gr.E	G1.3n	LLJ	146	154	174		184	246	240	142	190	198		193	201	205		224			244	225	237	245		190	218	230		208
M02-C28	Gr.E	H1.3n	LLJ	146	154	174		184	246	240	186	190	198		193	165			220	224		244	225	245			190	202			208
M02-C35	Gr.E	I1.3n	LLJ	146	154	174		184	246	240	142	190	198		193	165	249		224	228		244	225	245			190	218	222		208
M01-B06	Gr.E	J1.3n	LLJ	146	154	174		184	246	240	194	198			193	201	205		224	232		244	225	233	245		190	202	218		208
M01-B20	Gr.E	K1.4n	LLLJ	146	154	158	174	184	246	244	142	194	198	202	193	197	205	249	224	232		244	225	229	237	245	190	222	226	234	208
M04-A01	Gr.C	A1.3n	LLJ	130	146	182		180	246	244	194	198	214		177	189	241		224			244	197	249			190	210	218		224
M04-A02	Gr.C	A2.3n	LLJ	130	146	182		184	246	244	194	198	210		177	189	241		224	228		244	197	241			190	210			224
M04-A07	Gr.C	A3.3n	LLJ	130	146	178		184	246	244	194	214			177	205	241		224	228		244	197	237	241		190	214	218		224
M04-D03	Gr.C	A4.3n	LLJ	130	146	178		184	246	244	194	198	214		177	205	241		224	228		244	197	237	245		190	214	218		224
M04-E03	Gr.C	A5.3n	LLJ	130	146	178		184	246	244	190	194	214		177	205	241		228			244	197	253			190	210	218		224
M05-B05	Gr.C	A6.3n	LLJ	130	146	174		184	246	244	194	198	214		177	201	241		228			244	197	245			190	210	218		224
M05-B06	Gr.C	A7.3n	LLJ	130	146	174		184	246	244	198	214			177	201	241		220	228		244	197	245			190	210	218		224
M05-E01	Gr.C	A8.3n	LLJ	130	146	174		184	246	244	194	198	214		177	201	241		228			244	197	245	249		194	210	230		224
M05-E02	Gr.C	A9.3n	LLJ	130	146	174		184	246	244	194	198	214		177	201	241		220	228		244	197	245			190	210	218		224
M04-A04	Gr.C	B1.3n	LLJ	130	146	182		184	246	244	194	198	210		177	189	241		224	228		244	197	245			190	202	218		224
M04-B01	Gr.C	B2.3n	LLJ	130	146	182		184	246	244	194	198	218		177	189	241		228			244	197	241	245		190	202	218		224
M04-C02	Gr.C	B3.3n	LLJ	130	146	182		184	246	244	194	198	218		177	189	241		224	228		244	197	245			190	202	218		224
M04-C03	Gr.C	B4.3n	LLJ	130	146	182		184	246	244	194	198	214		177	189	241		224	228		244	197	241	245		190	202	218		224
M04-D01	Gr.C	B4.3n	LLJ	130	146	182		184	246	244	194	198	214		177	189	241		224	228		244	197	241	245		190	202	218		224
M04-E01	Gr.C	B5.3n	LLJ	130	146	182		184	246	244	194	198	218		177	189	241		224	228		244	197	241	245		190	202	218		224
M05-B10	Gr.C	B6.3n	LLJ	130	146	182		184	246	244	194	198	214		177	189	245		224	228		244	197	245			190	202	218		224
M04-A05	Gr.C	C1.3n	LLJ	146	166	170		184	246	244	142	190	210		177	205	241		224	232		244	197	245			190	214	218		224
M05-B01	Gr.C	C2.3n	LLJ	146	166	170		188	246	244	142	190	206		177	205	241		224	232		244	197	241	245		190	214	218		224
M05-B03	Gr.C	C2.3n	LLJ	146	166	170		188	246	244	142	190	206		177	205	241		224	232		244	197	241	245		190	214	218		224
M05-B07	Gr.C	C3.3n	LLJ	146	166	170		184	246	244	142	190	206		177	205	241		224			244	197	245			190	214	218		224
M05-B11	Gr.C	C4.3n	LLJ	146	166	170		184	246	244	142	190	210		177	205	241		224			244	197	245			190	214	218		228
M04-A06	Gr.C	D1.3n	LLJ	130	146	166		184	246	244	142	194	214		177	201	241		220	228		244	197	241	249		190	214	218		224
M04-D02	Gr.C	D1.3n	LLJ	130	146	166		184	246	244	142	194	214		177	201	241		220	228		244	197	241	249		190	214	218		224
M04-C01	Gr.C	D2.3n	LLJ	130	146	174		184	246	244	142	194	214		177	197	241		224	228		244	197	245	249		190	218			224
M04-E02	Gr.C	D3.4n	LLLJ	130	146	166	174	184	246	244	142	194	210		177	197	201	241	224	228		244	197	241	245	249	190	218			224
M05-B13	Gr.C	D4.4n	LLLJ	130	146	166	174	184	246	244	142	194	214		177	197	201	241	224	228		244	197	241			190	210	218	234	220
M05-A01	Gr.C	E1.3n	LLJ	130	146	170		184	246	244	194	198	214		177	193			220	228		244	197	241			190	214	218		224
M05-B02	Gr.C	E2.3n	LLJ	130	146	170		184	246	244	194	198	214		177	193			228			244	197	241			190	218	222		224
M05-B08	Gr.C	E3.3n	LLJ	130	146	170		184	246	244	194	198	214		177	189			220	228		244	197	241			190	210	218		224
M05-B09	Gr.C	E4.3n	LLJ	130	146	170		184	246	244	194	198	214		177	193	201		220	228		244	197	241			190	214	218		224
M05-B12	Gr.C	E5.3n	LLJ	130	146	170		184	246	244	194	198	214		177	193			220	228		244	197	241			190	218			224
M05-B14	Gr.C	E5.3n	LLJ	130	146	170		184	246	244	194	198	214		177	193			220	228		244	197	241			190	218			224
M05-C01	Gr.C	E5.3n	LLJ	130	146	170		184	246	244	194	198	214		177	193			220	228		244	197	241			190	218			224
M05-D01	Gr.C	E6.3n	LLJ	130	146	170		184	246	244	194	198	214		177	193			228			244	197	241			194	218	222		224
E01-005	Gr.D.2n	A1.2n	LJ	150	174			184	242	268	194	222			177	193			224			252	225	229			190	186			208
E01-012	Gr.D.2n	A1.2n	LJ	150	174			184	242	268	194	222			177	193			224			252	225	229			190	186			208
E01-013	Gr.D.2n	A1.2n	LJ	150	174			184	242	268	194	222			177	193			224			252	225	229			190	186			208
E01-014	Gr.D.2n	A1.2n	LJ	150	174			184	242	268	194	222			177	193			224			252	225	229			190	186			208
E01-015	Gr.D.2n	A1.2n	LJ	150	174			184	242	268	194	222			177	193			224			252	225	229			190	186			208
E01-023	Gr.D.2n	A1.2n	LJ	150	174			184	242	268	194	222			177	193			224			252	225	229			190	186			208
E01-032	Gr.D.2n	A1.2n	LJ	150	174			184	242	268	194	222			177	193			224			252	225	229			190	186			208
E01-033	Gr.D.2n	A1.2n	LJ	150	174			184	242	268	194	222			177	193			224			252	225	229			190	186			208
E01-034	Gr.D.2n	A1.2n	LJ	150	174			184	242	268	194	222			177	193			224			252	225	229			190	186			208
E01-007	Gr.D.2n	A2.2n	LJ	150	170			184	242	268	194	222			177	193			224			252	225	229			190	186			208
E01-009	Gr.D.2n	A3.2n	LJ	150	174			188	242	268	194	222			177	193			224			252	225	229			190	186			208
E02-A02	Gr.D.2n	A4.2n	LJ	146	170			188	242	268	194	222			177	205			228			252	221	233			194	186			208
E02-A04	Gr.D.2n	A4.2n	LJ	146	170			188	242	268	194	222			177	205			228			252	221	233			194	186			208
E02-A05	Gr.D.2n	A5.2n	LJ	146	170			184	242	268	194	230			177	205			228			252	221	233			190	186			208
E02-A06	Gr.D.2n	A5.2n	LJ	146	170			184	242	268	194	230			177	205			228			252	221	233			190	186			208
E02-A01	Gr.D.2n	A6.2n	LJ	146	170			184	242	272	194	230			177	205			228			252	221	233			190	186			208
E02-A03	Gr.D.2n	A6.2n	LJ	146	170			184	242	272	194	230			177	205			228			252	221	233			190	186			208
E02-A07	Gr.D.2n	A7.2n	LJ	146	170			184	242	272	194	222			177	205			228			252	221	233			190	186			208
E02-A14	Gr.D.2n	A7.2n	LJ	146	170			184	242	272	194	222			177	205			228			252	221	233			190	186			208
E02-A15	Gr.D.2n	A7.2n	LJ	146	170			184	242	272	194	222			177	205			228			252	221	233			190	186			208
E02-A08	Gr.D.2n	A8.2n	LJ	146	170			188	242	272	194	222			177	205			228			252	221	233			194	186			208
E02-A09	Gr.D.2n	A8.2n	LJ	146	170			188	242	272	194	222			177	205			228			252	221	233			194	186			208
E02-A10	Gr.D.2n	A8.2n	LJ	146	170			188	242	272	194	222			177	205			228			252	221	233			194	186			208
E02-A12	Gr.D.2n	A9.2n	LJ	146	166			184	242	272	194	222			177	205			228			252	221	233			190	186			208
E02-A13	Gr.D.2n	A9.2n	LJ	146	166			184	242	272	194	222			177	205			228			252	221	233			190	186			208
E02-A16	Gr.D.2n	A9.2n	LJ	146	166			184	242	272	194	222			177	205			228			252	221	233			190	186			208
E02-A11	Gr.D.2n	A10.2n	LJ	146	170			184	242	276	198	230			177	205			228			252	221	233			190	186			208
M02-B01	Gr.D.3n	A1.3n	LLJ	146	170	174		188	246	260	194	242			177	193	201		224			248	225	237	249		190	186	214		208
E03-A11	Gr.D.3n	A2.3n	LLJ	154	170			184	250	264	194	210	218		177	197	201		224	232		252	229	233	237		194	182	210		204
E03-B03	Gr.D.3n	A3.3n	LLJ	154	170			184	250	264	194	210	218		177	197	201		224	232		252	229	233	237		194	182	214		204
E03-A07	Gr.D.3n	A4.3n	LLJ	154	170			184	250	264	194	210	218		177	197	201		224	232		252	229	237			194	182	214		208
E03-A09	Gr.D.3n	A5.3n	LLJ	154	170			184	250	264	194	210	218		177	197	201		224	232		252	229	233	237		194	182	210		208
E03-A12	Gr.D.3n	A6.3n	LLJ	154	170			184	250	264	194	210	218		181	197	201		224	232		252	229	233	237		194	182	210		204
E03-A01	Gr.D.3n	B1.3n	LLJ	154	166	174		188	250	264	142	194	214		177	197	205		232	236		248	229	241			194	218	222		208
E03-A03	Gr.D.3n	B1.3n	LLJ	154	166	174		188	250	264	142	194	214		177	197	205		232	236		248	229	241			194	218	222		208
E03-A04	Gr.D.3n	B1.3n	LLJ	154	166	174		188	250	264	142	194	214		177	197	205		232	236		248	229	241			194	218	222		208
E03-A06	Gr.D.3n	B1.3n	LLJ	154	166	174		188	250	264	142	194	214		177	197	205		232	236		248	229	241			194	218	222		208
E03-B04	Gr.D.3n	B1.3n	LLJ	154	166	174		188	250	264	142	194	214		177	197	205		232	236		248	229	241			194	218	222		208
E03-A02	Gr.D.3n	B2.3n	LLJ	154	166	174		188	250	264	142	194	218		177	197	205		232	236		248	229	245			194	218			208
E03-A10	Gr.D.3n	B3.3n	LLJ	154	166	174		192	250	264	142	194	214		177	197	205		232	236		248	229	241			194	214	218		208
E03-B01	Gr.D.3n	B4.3n	LLJ	154	166	174		188	250	264	142	194	214		177	197	205		232	236		248	229	233	237		194	218	222		208
E03-B02	Gr.D.3n	C1.3n	LLJ	150	162	174		184	246	264	142	194	222		177	197	205		232			248	229	233			194	182	218		208
E03-A05	Gr.D.3n	C2.3n	LLJ	150	166	182		184	246	268	142	194	226		177	201	205		236			248	229	233			194	186	218		212
E03-A08	Gr.D.3n	D1.3n	LLJ	130	150	170		184	250	272	190	194	222		177	197	241		228	232		252	229	241			194	182	210		204

## Sheet: AFLP scores
Individual ID	Genotype ID	Biotype	GCTA.429	GCTA.424	GCTA.420	GCTA.376	GCTA.296	GCTA.262	GCAG.317	GCAG.309	GCAG.278	GCAG.263	GCAG.252	GCAA.425	GCAA.422	GCAA.406	GCAA.370	GCAA.322	GCAA.231
M06-001	A.1	LLJ	0	1	1	1	1	0	0	0	1	1	1	0	0	1	0	1	1
M06-005	A.1	LLJ	0	1	1	1	1	0	0	0	1	1	1	0	0	1	0	1	1
M06-006	A.1	LLJ	0	1	1	1	1	0	0	0	1	1	1	0	0	1	0	1	1
M06-011	A.1	LLJ	0	1	1	1	1	0	0	0	1	1	1	0	0	1	0	1	1
M06-014	A.1	LLJ	0	1	1	1	1	0	0	0	1	1	1	0	0	1	0	1	1
M06-017	A.1	LLJ	0	1	1	1	1	0	0	0	1	1	1	0	0	1	0	1	1
M06-046	A.1	LLJ	0	1	1	1	1	0	0	0	1	1	1	0	0	1	0	1	1
M06-048	A.1	LLJ	0	1	1	1	1	0	0	0	1	1	1	0	0	1	0	1	1
M06-051	A.1	LLJ	0	1	1	1	1	0	0	0	1	1	1	0	0	1	0	1	1
M06-059	A.1	LLJ	0	1	1	1	1	0	0	0	1	1	1	0	0	1	0	1	1
M07-A01	A.1	LLJ	0	1	1	1	1	0	0	0	1	1	1	0	0	1	0	1	1
M07-A02	A.1	LLJ	0	1	1	1	1	0	0	0	1	1	1	0	0	1	0	1	1
M07-A05	A.1	LLJ	0	1	1	1	1	0	0	0	1	1	1	0	0	1	0	1	1
M07-A06	A.1	LLJ	0	1	1	1	1	0	0	0	1	1	1	0	0	1	0	1	1
M07-A07	A.1	LLJ	0	1	1	1	1	0	0	0	1	1	1	0	0	1	0	1	1
M07-A08	A.1	LLJ	0	1	1	1	1	0	0	0	1	1	1	0	0	1	0	1	1
M07-B01	A.1	LLJ	0	1	1	1	1	0	0	0	1	1	1	0	0	1	0	1	1
M07-E01	A.1	LLJ	0	1	1	1	1	0	0	0	1	1	1	0	0	1	0	1	1
M07-F01	A.1	LLJ	0	1	1	1	1	0	0	0	1	1	1	0	0	1	0	1	1
M07-F02	A.1	LLJ	0	1	1	1	1	0	0	0	1	1	1	0	0	1	0	1	1
M07-F03	A.1	LLJ	0	1	1	1	1	0	0	0	1	1	1	0	0	1	0	1	1
M07-F04	A.1	LLJ	0	1	1	1	1	0	0	0	1	1	1	0	0	1	0	1	1
M07-F05	A.1	LLJ	0	1	1	1	1	0	0	0	1	1	1	0	0	1	0	1	1
M07-F06	A.1	LLJ	0	1	1	1	1	0	0	0	1	1	1	0	0	1	0	1	1
M07-G01	A.1	LLJ	0	1	1	1	1	0	0	0	1	1	1	0	0	1	0	1	1
M04-A03	A.1	LLJ	0	1	1	1	1	0	0	0	1	1	1	0	0	1	0	1	1
M05-B04	A.1	LLJ	0	1	1	1	1	0	0	0	1	1	1	0	0	1	0	1	1
M02-C18	A.1	LLJ	0	1	1	1	1	0	0	0	1	1	1	0	0	1	0	1	1
M02-C22	A.1	LLJ	0	1	1	1	1	0	0	0	1	1	1	0	0	1	0	1	1
M02-C24	A.1	LLJ	0	1	1	1	1	0	0	0	1	1	1	0	0	1	0	1	1
M02-C38	A.1	LLJ	0	1	1	1	1	0	0	0	1	1	1	0	0	1	0	1	1
M06-004	A.2	LLLJ	0	1	1	1	1	0	0	0	1	1	1	0	0	1	0	1	1
E01-005	D.1	LJ	1	1	1	1	1	0	1	0	1	1	1	0	0	1	1	1	1
E01-012	D.1	LJ	1	1	1	1	1	0	1	0	1	1	1	0	0	1	1	1	1
E01-013	D.1	LJ	1	1	1	1	1	0	1	0	1	1	1	0	0	1	1	1	1
E01-014	D.1	LJ	1	1	1	1	1	0	1	0	1	1	1	0	0	1	1	1	1
E01-015	D.1	LJ	1	1	1	1	1	0	1	0	1	1	1	0	0	1	1	1	1
E01-023	D.1	LJ	1	1	1	1	1	0	1	0	1	1	1	0	0	1	1	1	1
M02-B01	D.1	LLJ	1	1	1	1	1	0	1	0	1	1	1	0	0	1	1	1	1
E03-A07	D.1	LLJ	1	1	1	1	1	0	1	0	1	1	1	0	0	1	1	1	1
E02-A01	D.1	LJ	1	1	1	1	1	0	1	0	1	1	1	0	0	1	1	1	1
E02-A02	D.1	LJ	1	1	1	1	1	0	1	0	1	1	1	0	0	1	1	1	1
E02-A03	D.1	LJ	1	1	1	1	1	0	1	0	1	1	1	0	0	1	1	1	1
E02-A04	D.1	LJ	1	1	1	1	1	0	1	0	1	1	1	0	0	1	1	1	1
E03-A02	D.1	LLJ	1	1	1	1	1	0	1	0	1	1	1	0	0	1	1	1	1
E03-A03	D.1	LLJ	1	1	1	1	1	0	1	0	1	1	1	0	0	1	1	1	1
E03-A04	D.1	LLJ	1	1	1	1	1	0	1	0	1	1	1	0	0	1	1	1	1
E03-A06	D.1	LLJ	1	1	1	1	1	0	1	0	1	1	1	0	0	1	1	1	1
E03-B01	D.1	LLJ	1	1	1	1	1	0	1	0	1	1	1	0	0	1	1	1	1
E03-B04	D.1	LLJ	1	1	1	1	1	0	1	0	1	1	1	0	0	1	1	1	1
E03-A05	D.2	LLJ	1	1	1	1	1	0	1	0	1	0	1	0	0	1	1	1	1
E03-B02	D.2	LLJ	1	1	1	1	1	0	1	0	1	0	1	0	0	1	1	1	1
E03-A08	D.3	LLJ	1	1	1	1	1	0	1	0	1	1	1	0	0	1	0	1	1
E03-B03	D.4	LLJ	1	1	1	1	1	0	1	0	1	1	0	0	0	1	1	1	1
M04-C02	C.1	LLJ	0	1	1	1	1	1	0	0	1	1	1	1	1	1	0	1	1
M04-C03	C.1	LLJ	0	1	1	1	1	1	0	0	1	1	1	1	1	1	0	1	1
M04-D01	C.1	LLJ	0	1	1	1	1	1	0	0	1	1	1	1	1	1	0	1	1
M04-E01	C.1	LLJ	0	1	1	1	1	1	0	0	1	1	1	1	1	1	0	1	1
M05-B05	C.1	LLJ	0	1	1	1	1	1	0	0	1	1	1	1	1	1	0	1	1
M05-B06	C.1	LLJ	0	1	1	1	1	1	0	0	1	1	1	1	1	1	0	1	1
M05-B10	C.1	LLJ	0	1	1	1	1	1	0	0	1	1	1	1	1	1	0	1	1
M05-E01	C.1	LLJ	0	1	1	1	1	1	0	0	1	1	1	1	1	1	0	1	1
M05-E02	C.1	LLJ	0	1	1	1	1	1	0	0	1	1	1	1	1	1	0	1	1
M05-A01	C.2	LLJ	0	1	1	1	1	1	0	0	1	1	1	1	1	1	0	1	1
M05-B02	C.2	LLJ	0	1	1	1	1	1	0	0	1	1	1	1	1	1	0	1	1
M05-B08	C.2	LLJ	0	1	1	1	1	1	0	0	1	1	1	1	1	1	0	1	1
M05-B09	C.2	LLJ	0	1	1	1	1	1	0	0	1	1	1	1	1	1	0	1	1
M05-B12	C.2	LLJ	0	1	1	1	1	1	0	0	1	1	1	1	1	1	0	1	1
M05-B14	C.2	LLJ	0	1	1	1	1	1	0	0	1	1	1	1	1	1	0	1	1
M05-C01	C.2	LLJ	0	1	1	1	1	1	0	0	1	1	1	1	1	1	0	1	1
M04-A01	C.3	LLJ	0	0	1	1	1	1	0	0	1	1	1	1	1	1	0	1	1
M04-A02	C.3	LLJ	0	0	1	1	1	1	0	0	1	1	1	1	1	1	0	1	1
M04-A07	C.3	LLJ	0	0	1	1	1	1	0	0	1	1	1	1	1	1	0	1	1
M04-D03	C.3	LLJ	0	0	1	1	1	1	0	0	1	1	1	1	1	1	0	1	1
M04-E03	C.3	LLJ	0	0	1	1	1	1	0	0	1	1	1	1	1	1	0	1	1
M04-A05	C.4	LLJ	0	1	1	1	1	0	0	0	1	1	1	1	1	1	0	1	1
M05-B01	C.4	LLJ	0	1	1	1	1	0	0	0	1	1	1	1	1	1	0	1	1
M05-B03	C.4	LLJ	0	1	1	1	1	0	0	0	1	1	1	1	1	1	0	1	1
M05-B07	C.4	LLJ	0	1	1	1	1	0	0	0	1	1	1	1	1	1	0	1	1
M05-B11	C.4	LLJ	0	1	1	1	1	0	0	0	1	1	1	1	1	1	0	1	1
M04-D02	C.5	LLJ	0	0	1	1	1	1	0	0	1	0	1	1	1	1	0	0	1
M04-A06	C.5	LLJ	0	0	1	1	1	1	0	0	1	0	1	1	1	1	0	0	1
M04-C01	C.6	LLJ	0	1	1	1	1	1	0	0	1	1	1	1	1	1	0	1	1
M04-E02	C.6	LLLJ	0	1	1	1	1	1	0	0	1	1	1	1	1	1	0	1	1
M04-B01	C.7	LLJ	0	1	0	1	1	1	0	0	1	1	1	1	1	1	0	1	1
M04-A04	C.8	LLJ	0	1	1	1	1	1	0	0	1	1	1	1	1	1	0	0	1
M05-B13	C.9	LLLJ	0	0	1	1	1	1	0	0	1	0	1	1	1	1	0	1	1
M02-A02	E.1	LLJ	1	1	1	1	1	0	0	0	1	0	1	0	0	1	0	1	1
M02-C01	E.1	LLJ	1	1	1	1	1	0	0	0	1	0	1	0	0	1	0	1	1
M02-C05	E.1	LLJ	1	1	1	1	1	0	0	0	1	0	1	0	0	1	0	1	1
M02-C08	E.1	LLJ	1	1	1	1	1	0	0	0	1	0	1	0	0	1	0	1	1
M02-C09	E.1	LLJ	1	1	1	1	1	0	0	0	1	0	1	0	0	1	0	1	1
M02-D01	E.1	LLJ	1	1	1	1	1	0	0	0	1	0	1	0	0	1	0	1	1
M01-B20	E.1	LLLJ	1	1	1	1	1	0	0	0	1	0	1	0	0	1	0	1	1
M02-B02	E.2	LLJ	1	1	1	1	1	0	0	0	1	0	1	0	0	1	0	1	1
M02-C11	E.2	LLJ	1	1	1	1	1	0	0	0	1	0	1	0	0	1	0	1	1
M02-C36	E.2	LJ	1	1	1	1	1	0	0	0	1	0	1	0	0	1	0	1	1
M02-C37	E.2	LJ	1	1	1	1	1	0	0	0	1	0	1	0	0	1	0	1	1
M02-C78	E.2	LJ	1	1	1	1	1	0	0	0	1	0	1	0	0	1	0	1	1
M01-B05	E.2	LJ	1	1	1	1	1	0	0	0	1	0	1	0	0	1	0	1	1
M01-B16	E.2	LJ	1	1	1	1	1	0	0	0	1	0	1	0	0	1	0	1	1
M02-C02	E.3	LLJ	1	1	1	1	1	0	0	0	1	0	1	0	0	1	0	1	1
M02-C07	E.3	LLJ	1	1	1	1	1	0	0	0	1	0	1	0	0	1	0	1	1
M02-C12	E.3	LLJ	1	1	1	1	1	0	0	0	1	0	1	0	0	1	0	1	1
M03-A01	E.4	LLJ	0	1	0	1	1	1	0	0	1	0	1	0	0	1	0	1	1
M03-B01	E.5	LLJ	0	1	1	1	1	0	0	0	1	0	1	0	0	1	0	1	1
M02-A01	E.6	LLJ	0	1	1	1	1	1	0	0	1	0	1	0	0	1	0	1	1
M02-C10	E.7	LLJ	1	1	1	1	1	0	1	0	1	0	1	0	0	1	0	1	1
M02-C48	E.8	LLLJ	0	1	0	1	1	0	0	0	1	0	1	0	0	1	0	1	1
M02-C51	E.9	LLLJ	0	1	1	1	1	0	0	0	0	0	1	0	0	1	0	1	1
M02-C55	E.10	LJ	0	1	1	1	1	0	0	0	1	0	0	0	0	1	0	1	1
M02-C57	E.11	LJ	1	1	1	1	1	0	0	0	1	0	1	0	0	0	0	1	1
M01-B04	E.12	LLJ	0	1	1	1	1	0	0	0	0	0	1	0	0	1	0	1	1
M01-B06	E.13	LLJ	0	1	0	1	0	1	0	0	1	0	1	0	0	1	0	1	1
M01-B21	E.14	LLJ	1	1	0	1	1	0	0	0	1	0	1	0	0	1	0	1	1
M02-C06	B.1	LLJ	1	1	1	1	1	0	0	1	1	1	1	1	1	1	0	1	1
M01-B09	B.1	LLJ	1	1	1	1	1	0	0	1	1	1	1	1	1	1	0	1	1
M01-B14	B.1	LLJ	1	1	1	1	1	0	0	1	1	1	1	1	1	1	0	1	1
M01-B22	B.1	LLJ	1	1	1	1	1	0	0	1	1	1	1	1	1	1	0	1	1
M01-B23	B.1	LLJ	1	1	1	1	1	0	0	1	1	1	1	1	1	1	0	1	1
M01-B01	B.2	LLJ	1	1	1	1	1	0	0	1	1	1	0	1	1	1	0	1	1
M01-B08	B.2	LLJ	1	1	1	1	1	0	0	1	1	1	0	1	1	1	0	1	1
M01-B07	B.3	LJ	1	1	1	1	1	0	0	0	1	1	1	1	1	1	0	1	1
M01-B24	B.3	LJ	1	1	1	1	1	0	0	0	1	1	1	1	1	1	0	1	1
M02-C54	B.4	LLLJ	1	1	1	1	1	0	0	0	1	0	0	1	1	1	0	1	1
M01-B10	B.5	LLJ	1	1	1	0	1	0	0	1	0	0	1	1	1	1	0	1	0
M01-B15	B.6	LJ	0	1	1	0	1	0	0	1	1	0	1	1	1	1	0	1	1
M01-B26	B.7	LLJ	1	1	1	1	1	0	0	1	1	1	1	1	1	1	1	1	1

## Sheet: Polysat Matrix
Sample.Name	Marker	Allele.1	Allele.2	Allele.3
M06-001	D346J	180
M06-002	D346J	180
M06-003	D346J	184
M06-004	D346J	180
M06-005	D346J	180
M06-006	D346J	180
M06-011	D346J	180
M06-014	D346J	180
M06-017	D346J	180
M06-046	D346J	180
M06-048	D346J	180
M06-054	D346J	180
M06-056	D346J	184
M06-059	D346J	180
E01-005	D346J	184
E01-007	D346J	184
E01-009	D346J	188
E01-012	D346J	184
E01-013	D346J	184
E01-014	D346J	184
E01-015	D346J	184
E01-023	D346J	184
E01-032	D346J	184
E01-033	D346J	184
E01-034	D346J	184
E01-035	D346J	184
M03-A01	D346J	184
M03-B01	D346J	184
M07-A01	D346J	180
M07-A02	D346J	180
M07-A05	D346J	180
M07-A06	D346J	180
M07-A07	D346J	180
M07-A08	D346J	180
M07-B01	D346J	180
M07-E01	D346J	180
M07-F01	D346J	180
M07-F02	D346J	180
M07-F03	D346J	180
M07-F04	D346J	180
M07-F05	D346J	180
M07-F06	D346J	180
M07-F07	D346J	180
M07-G01	D346J	180
M04-A01	D346J	180
M04-A02	D346J	184
M04-A03	D346J	184
M04-A04	D346J	184
M04-A05	D346J	184
M04-A06	D346J	184
M04-A07	D346J	184
M04-B01	D346J	184
M04-C01	D346J	184
M04-C02	D346J	184
M04-C03	D346J	184
M04-D01	D346J	184
M04-D02	D346J	184
M04-D03	D346J	184
M04-E01	D346J	184
M04-E02	D346J	184
M04-E03	D346J	184
M05-A01	D346J	184
M05-B01	D346J	188
M05-B02	D346J	184
M05-B03	D346J	188
M05-B04	D346J	184
M05-B05	D346J	184
M05-B06	D346J	184
M05-B07	D346J	184
M05-B08	D346J	184
M05-B09	D346J	184
M05-B10	D346J	184
M05-B11	D346J	184
M05-B12	D346J	184
M05-B13	D346J	184
M05-B14	D346J	184
M05-C01	D346J	184
M05-D01	D346J	184
M05-E01	D346J	184
M05-E02	D346J	184
M02-A01	D346J	184
M02-A02	D346J	184
M02-B01	D346J	188
M02-B02	D346J	184
M02-C01	D346J	184
M02-C02	D346J	184
M02-C05	D346J	184
M02-C06	D346J	192
M02-C07	D346J	184
M02-C08	D346J	184
M02-C09	D346J	184
M02-C10	D346J	184
M02-C11	D346J	184
M02-C12	D346J	184
M02-C16	D346J	184
M02-D01	D346J	184
M02-C17	D346J	184
M02-C18	D346J	180
M02-C20	D346J	184
M02-C21	D346J	184
M02-C22	D346J	180
M02-C23	D346J	184
M02-C24	D346J	180
M02-C25	D346J	184
M02-C27	D346J	184
M02-C28	D346J	184
M02-C29	D346J	184
M02-C30	D346J	184
M02-C31	D346J	184
M02-C32	D346J	184
M02-C33	D346J	184
M02-C34	D346J	184
M02-C35	D346J	184
M02-C36	D346J	184
M02-C37	D346J	184
M02-C38	D346J	180
M02-C40	D346J	180
M02-C42	D346J	184
M02-C43	D346J	184
M02-C48	D346J	184
M02-C51	D346J	184
M02-C53	D346J	184
M02-C54	D346J	192
M02-C55	D346J	184
M02-C57	D346J	184
M02-C58	D346J	184
M02-C60	D346J	184
M02-C61	D346J	184
M02-C62	D346J	180
M02-C64	D346J	184
M02-C65	D346J	184
M02-C68	D346J	184
M02-C69	D346J	184
M02-C70	D346J	184
M02-C71	D346J	184
M02-C72	D346J	-9
M02-C74	D346J	184
M02-C75	D346J	184
M02-C78	D346J	184
M02-C79	D346J	184
M02-C80	D346J	184
M02-C81	D346J	184
M01-A01	D346J	192
M01-B01	D346J	188
M01-B04	D346J	184
M01-B05	D346J	184
M01-B06	D346J	184
M01-B07	D346J	192
M01-B08	D346J	188
M01-B09	D346J	188
M01-B10	D346J	192
M01-B11	D346J	192
M01-B12	D346J	192
M01-B13	D346J	184
M01-B14	D346J	188
M01-B15	D346J	192
M01-B16	D346J	184
M01-B17	D346J	188
M01-B18	D346J	188
M01-B20	D346J	184
M01-B21	D346J	184
M01-B22	D346J	188
M01-B23	D346J	188
M01-B24	D346J	192
M01-B26	D346J	192
M01-C01	D346J	192
E03-A01	D346J	188
E03-A02	D346J	188
E03-A03	D346J	188
E03-A04	D346J	188
E03-A05	D346J	184
E03-A06	D346J	188
E03-A07	D346J	184
E03-A08	D346J	184
E03-A09	D346J	184
E03-A10	D346J	192
E03-A11	D346J	184
E03-A12	D346J	184
E03-B01	D346J	188
E03-B02	D346J	184
E03-B03	D346J	184
E03-B04	D346J	188
E02-A01	D346J	184
E02-A02	D346J	188
E02-A03	D346J	184
E02-A04	D346J	188
E02-A05	D346J	184
E02-A06	D346J	184
E02-A07	D346J	184
E02-A08	D346J	188
E02-A09	D346J	188
E02-A10	D346J	188
E02-A11	D346J	184
E02-A12	D346J	184
E02-A13	D346J	184
E02-A14	D346J	184
E02-A15	D346J	184
E02-A16	D346J	184
M06-001	D294J	242
M06-002	D294J	242
M06-003	D294J	242
M06-004	D294J	242
M06-005	D294J	242
M06-006	D294J	242
M06-011	D294J	242
M06-014	D294J	242
M06-017	D294J	242
M06-046	D294J	242
M06-048	D294J	242
M06-054	D294J	242
M06-056	D294J	242
M06-059	D294J	242
E01-005	D294J	242
E01-007	D294J	242
E01-009	D294J	242
E01-012	D294J	242
E01-013	D294J	242
E01-014	D294J	242
E01-015	D294J	242
E01-023	D294J	242
E01-032	D294J	242
E01-033	D294J	242
E01-034	D294J	242
E01-035	D294J	242
M03-A01	D294J	246
M03-B01	D294J	246
M07-A01	D294J	246
M07-A02	D294J	246
M07-A05	D294J	246
M07-A06	D294J	246
M07-A07	D294J	246
M07-A08	D294J	246
M07-B01	D294J	246
M07-E01	D294J	246
M07-F01	D294J	246
M07-F02	D294J	246
M07-F03	D294J	246
M07-F04	D294J	246
M07-F05	D294J	246
M07-F06	D294J	246
M07-F07	D294J	246
M07-G01	D294J	246
M04-A01	D294J	246
M04-A02	D294J	246
M04-A03	D294J	246
M04-A04	D294J	246
M04-A05	D294J	246
M04-A06	D294J	246
M04-A07	D294J	246
M04-B01	D294J	246
M04-C01	D294J	246
M04-C02	D294J	246
M04-C03	D294J	246
M04-D01	D294J	246
M04-D02	D294J	246
M04-D03	D294J	246
M04-E01	D294J	246
M04-E02	D294J	246
M04-E03	D294J	246
M05-A01	D294J	246
M05-B01	D294J	246
M05-B02	D294J	246
M05-B03	D294J	246
M05-B04	D294J	246
M05-B05	D294J	246
M05-B06	D294J	246
M05-B07	D294J	246
M05-B08	D294J	246
M05-B09	D294J	246
M05-B10	D294J	246
M05-B11	D294J	246
M05-B12	D294J	246
M05-B13	D294J	246
M05-B14	D294J	246
M05-C01	D294J	246
M05-D01	D294J	246
M05-E01	D294J	246
M05-E02	D294J	246
M02-A01	D294J	246
M02-A02	D294J	246
M02-B01	D294J	246
M02-B02	D294J	246
M02-C01	D294J	246
M02-C02	D294J	246
M02-C05	D294J	246
M02-C06	D294J	238
M02-C07	D294J	246
M02-C08	D294J	246
M02-C09	D294J	246
M02-C10	D294J	246
M02-C11	D294J	246
M02-C12	D294J	246
M02-C16	D294J	246
M02-D01	D294J	246
M02-C17	D294J	246
M02-C18	D294J	246
M02-C20	D294J	246
M02-C21	D294J	246
M02-C22	D294J	246
M02-C23	D294J	246
M02-C24	D294J	246
M02-C25	D294J	246
M02-C27	D294J	246
M02-C28	D294J	246
M02-C29	D294J	246
M02-C30	D294J	246
M02-C31	D294J	246
M02-C32	D294J	246
M02-C33	D294J	246
M02-C34	D294J	246
M02-C35	D294J	246
M02-C36	D294J	246
M02-C37	D294J	246
M02-C38	D294J	246
M02-C40	D294J	246
M02-C42	D294J	246
M02-C43	D294J	246
M02-C48	D294J	246
M02-C51	D294J	246
M02-C53	D294J	246
M02-C54	D294J	234
M02-C55	D294J	246
M02-C57	D294J	246
M02-C58	D294J	246
M02-C60	D294J	246
M02-C61	D294J	246
M02-C62	D294J	246
M02-C64	D294J	246
M02-C65	D294J	246
M02-C68	D294J	246
M02-C69	D294J	246
M02-C70	D294J	246
M02-C71	D294J	246
M02-C72	D294J	246
M02-C74	D294J	246
M02-C75	D294J	246
M02-C78	D294J	246
M02-C79	D294J	246
M02-C80	D294J	246
M02-C81	D294J	246
M01-A01	D294J	238
M01-B01	D294J	238
M01-B04	D294J	246
M01-B05	D294J	246
M01-B06	D294J	246
M01-B07	D294J	238
M01-B08	D294J	238
M01-B09	D294J	238
M01-B10	D294J	238
M01-B11	D294J	238
M01-B12	D294J	238
M01-B13	D294J	246
M01-B14	D294J	238
M01-B15	D294J	238
M01-B16	D294J	246
M01-B17	D294J	238
M01-B18	D294J	238
M01-B20	D294J	246
M01-B21	D294J	246
M01-B22	D294J	238
M01-B23	D294J	238
M01-B24	D294J	238
M01-B26	D294J	238
M01-C01	D294J	238
E03-A01	D294J	250
E03-A02	D294J	250
E03-A03	D294J	250
E03-A04	D294J	250
E03-A05	D294J	246
E03-A06	D294J	250
E03-A07	D294J	250
E03-A08	D294J	250
E03-A09	D294J	250
E03-A10	D294J	250
E03-A11	D294J	250
E03-A12	D294J	250
E03-B01	D294J	250
E03-B02	D294J	246
E03-B03	D294J	250
E03-B04	D294J	250
E02-A01	D294J	242
E02-A02	D294J	242
E02-A03	D294J	242
E02-A04	D294J	242
E02-A05	D294J	242
E02-A06	D294J	242
E02-A07	D294J	242
E02-A08	D294J	242
E02-A09	D294J	242
E02-A10	D294J	242
E02-A11	D294J	242
E02-A12	D294J	242
E02-A13	D294J	242
E02-A14	D294J	242
E02-A15	D294J	242
E02-A16	D294J	242
M06-001	D378J	232
M06-002	D378J	232
M06-003	D378J	232
M06-004	D378J	232
M06-005	D378J	232
M06-006	D378J	232
M06-011	D378J	232
M06-014	D378J	232
M06-017	D378J	232
M06-046	D378J	232
M06-048	D378J	232
M06-054	D378J	232
M06-056	D378J	232
M06-059	D378J	232
E01-005	D378J	268
E01-007	D378J	268
E01-009	D378J	268
E01-012	D378J	268
E01-013	D378J	268
E01-014	D378J	268
E01-015	D378J	268
E01-023	D378J	268
E01-032	D378J	268
E01-033	D378J	268
E01-034	D378J	268
E01-035	D378J	268
M03-A01	D378J	240
M03-B01	D378J	240
M07-A01	D378J	232
M07-A02	D378J	232
M07-A05	D378J	232
M07-A06	D378J	232
M07-A07	D378J	232
M07-A08	D378J	232
M07-B01	D378J	232
M07-E01	D378J	232
M07-F01	D378J	232
M07-F02	D378J	232
M07-F03	D378J	232
M07-F04	D378J	232
M07-F05	D378J	232
M07-F06	D378J	232
M07-F07	D378J	232
M07-G01	D378J	232
M04-A01	D378J	244
M04-A02	D378J	244
M04-A03	D378J	232
M04-A04	D378J	244
M04-A05	D378J	244
M04-A06	D378J	244
M04-A07	D378J	244
M04-B01	D378J	244
M04-C01	D378J	244
M04-C02	D378J	244
M04-C03	D378J	244
M04-D01	D378J	244
M04-D02	D378J	244
M04-D03	D378J	244
M04-E01	D378J	244
M04-E02	D378J	244
M04-E03	D378J	244
M05-A01	D378J	244
M05-B01	D378J	244
M05-B02	D378J	244
M05-B03	D378J	244
M05-B04	D378J	220
M05-B05	D378J	244
M05-B06	D378J	244
M05-B07	D378J	244
M05-B08	D378J	244
M05-B09	D378J	244
M05-B10	D378J	244
M05-B11	D378J	244
M05-B12	D378J	244
M05-B13	D378J	244
M05-B14	D378J	244
M05-C01	D378J	244
M05-D01	D378J	244
M05-E01	D378J	244
M05-E02	D378J	244
M02-A01	D378J	240
M02-A02	D378J	240
M02-B01	D378J	260
M02-B02	D378J	240
M02-C01	D378J	240
M02-C02	D378J	240
M02-C05	D378J	240
M02-C06	D378J	236
M02-C07	D378J	240
M02-C08	D378J	240
M02-C09	D378J	240
M02-C10	D378J	240
M02-C11	D378J	240
M02-C12	D378J	240
M02-C16	D378J	240
M02-D01	D378J	240
M02-C17	D378J	240
M02-C18	D378J	220
M02-C20	D378J	240
M02-C21	D378J	236
M02-C22	D378J	220
M02-C23	D378J	240
M02-C24	D378J	220
M02-C25	D378J	240
M02-C27	D378J	236
M02-C28	D378J	240
M02-C29	D378J	240
M02-C30	D378J	240
M02-C31	D378J	240
M02-C32	D378J	240
M02-C33	D378J	240
M02-C34	D378J	240
M02-C35	D378J	240
M02-C36	D378J	240
M02-C37	D378J	236
M02-C38	D378J	220
M02-C40	D378J	240
M02-C42	D378J	240
M02-C43	D378J	240
M02-C48	D378J	240
M02-C51	D378J	240
M02-C53	D378J	240
M02-C54	D378J	236
M02-C55	D378J	240
M02-C57	D378J	240
M02-C58	D378J	240
M02-C60	D378J	240
M02-C61	D378J	240
M02-C62	D378J	220
M02-C64	D378J	240
M02-C65	D378J	240
M02-C68	D378J	240
M02-C69	D378J	240
M02-C70	D378J	240
M02-C71	D378J	240
M02-C72	D378J	240
M02-C74	D378J	240
M02-C75	D378J	240
M02-C78	D378J	240
M02-C79	D378J	240
M02-C80	D378J	240
M02-C81	D378J	240
M01-A01	D378J	236
M01-B01	D378J	236
M01-B04	D378J	244
M01-B05	D378J	240
M01-B06	D378J	240
M01-B07	D378J	236
M01-B08	D378J	236
M01-B09	D378J	236
M01-B10	D378J	236
M01-B11	D378J	236
M01-B12	D378J	236
M01-B13	D378J	240
M01-B14	D378J	236
M01-B15	D378J	236
M01-B16	D378J	240
M01-B17	D378J	236
M01-B18	D378J	236
M01-B20	D378J	244
M01-B21	D378J	244
M01-B22	D378J	236
M01-B23	D378J	236
M01-B24	D378J	236
M01-B26	D378J	236
M01-C01	D378J	236
E03-A01	D378J	264
E03-A02	D378J	264
E03-A03	D378J	264
E03-A04	D378J	264
E03-A05	D378J	268
E03-A06	D378J	264
E03-A07	D378J	264
E03-A08	D378J	272
E03-A09	D378J	264
E03-A10	D378J	264
E03-A11	D378J	264
E03-A12	D378J	264
E03-B01	D378J	264
E03-B02	D378J	264
E03-B03	D378J	264
E03-B04	D378J	264
E02-A01	D378J	272
E02-A02	D378J	268
E02-A03	D378J	272
E02-A04	D378J	268
E02-A05	D378J	268
E02-A06	D378J	268
E02-A07	D378J	272
E02-A08	D378J	272
E02-A09	D378J	272
E02-A10	D378J	272
E02-A11	D378J	276
E02-A12	D378J	272
E02-A13	D378J	272
E02-A14	D378J	272
E02-A15	D378J	272
E02-A16	D378J	272
M06-001	D42J	137
M06-002	D42J	137
M06-003	D42J	137
M06-004	D42J	137
M06-005	D42J	137
M06-006	D42J	137
M06-011	D42J	137
M06-014	D42J	137
M06-017	D42J	137
M06-046	D42J	137
M06-048	D42J	137
M06-054	D42J	137
M06-056	D42J	137
M06-059	D42J	133
E01-005	D42J	177
E01-007	D42J	177
E01-009	D42J	177
E01-012	D42J	177
E01-013	D42J	177
E01-014	D42J	177
E01-015	D42J	177
E01-023	D42J	177
E01-032	D42J	177
E01-033	D42J	177
E01-034	D42J	177
E01-035	D42J	177
M03-A01	D42J	193
M03-B01	D42J	193
M07-A01	D42J	133
M07-A02	D42J	133
M07-A05	D42J	133
M07-A06	D42J	133
M07-A07	D42J	133
M07-A08	D42J	133
M07-B01	D42J	133
M07-E01	D42J	133
M07-F01	D42J	133
M07-F02	D42J	133
M07-F03	D42J	133
M07-F04	D42J	133
M07-F05	D42J	133
M07-F06	D42J	133
M07-F07	D42J	133
M07-G01	D42J	133
M04-A01	D42J	177
M04-A02	D42J	177
M04-A03	D42J	133
M04-A04	D42J	177
M04-A05	D42J	177
M04-A06	D42J	177
M04-A07	D42J	177
M04-B01	D42J	177
M04-C01	D42J	177
M04-C02	D42J	177
M04-C03	D42J	177
M04-D01	D42J	177
M04-D02	D42J	177
M04-D03	D42J	177
M04-E01	D42J	177
M04-E02	D42J	177
M04-E03	D42J	177
M05-A01	D42J	177
M05-B01	D42J	177
M05-B02	D42J	177
M05-B03	D42J	177
M05-B04	D42J	133
M05-B05	D42J	177
M05-B06	D42J	177
M05-B07	D42J	177
M05-B08	D42J	177
M05-B09	D42J	177
M05-B10	D42J	177
M05-B11	D42J	177
M05-B12	D42J	177
M05-B13	D42J	177
M05-B14	D42J	177
M05-C01	D42J	177
M05-D01	D42J	177
M05-E01	D42J	177
M05-E02	D42J	177
M02-A01	D42J	193
M02-A02	D42J	193
M02-B01	D42J	177
M02-B02	D42J	193
M02-C01	D42J	193
M02-C02	D42J	193
M02-C05	D42J	193
M02-C06	D42J	177
M02-C07	D42J	193
M02-C08	D42J	193
M02-C09	D42J	193
M02-C10	D42J	193
M02-C11	D42J	193
M02-C12	D42J	193
M02-C16	D42J	193
M02-D01	D42J	193
M02-C17	D42J	193
M02-C18	D42J	137
M02-C20	D42J	193
M02-C21	D42J	193
M02-C22	D42J	137
M02-C23	D42J	193
M02-C24	D42J	137
M02-C25	D42J	193
M02-C27	D42J	193
M02-C28	D42J	193
M02-C29	D42J	193
M02-C30	D42J	193
M02-C31	D42J	193
M02-C32	D42J	193
M02-C33	D42J	193
M02-C34	D42J	193
M02-C35	D42J	193
M02-C36	D42J	193
M02-C37	D42J	193
M02-C38	D42J	137
M02-C40	D42J	193
M02-C42	D42J	193
M02-C43	D42J	193
M02-C48	D42J	193
M02-C51	D42J	193
M02-C53	D42J	193
M02-C54	D42J	177
M02-C55	D42J	193
M02-C57	D42J	193
M02-C58	D42J	193
M02-C60	D42J	193
M02-C61	D42J	193
M02-C62	D42J	137
M02-C64	D42J	193
M02-C65	D42J	193
M02-C68	D42J	193
M02-C69	D42J	193
M02-C70	D42J	193
M02-C71	D42J	193
M02-C72	D42J	193
M02-C74	D42J	193
M02-C75	D42J	193
M02-C78	D42J	193
M02-C79	D42J	193
M02-C80	D42J	193
M02-C81	D42J	193
M01-A01	D42J	177
M01-B01	D42J	177
M01-B04	D42J	193
M01-B05	D42J	193
M01-B06	D42J	193
M01-B07	D42J	177
M01-B08	D42J	177
M01-B09	D42J	177
M01-B10	D42J	177
M01-B11	D42J	177
M01-B12	D42J	177
M01-B13	D42J	193
M01-B14	D42J	177
M01-B15	D42J	177
M01-B16	D42J	193
M01-B17	D42J	177
M01-B18	D42J	177
M01-B20	D42J	193
M01-B21	D42J	193
M01-B22	D42J	177
M01-B23	D42J	177
M01-B24	D42J	177
M01-B26	D42J	177
M01-C01	D42J	177
E03-A01	D42J	177
E03-A02	D42J	177
E03-A03	D42J	177
E03-A04	D42J	177
E03-A05	D42J	177
E03-A06	D42J	177
E03-A07	D42J	177
E03-A08	D42J	177
E03-A09	D42J	177
E03-A10	D42J	177
E03-A11	D42J	177
E03-A12	D42J	181
E03-B01	D42J	177
E03-B02	D42J	177
E03-B03	D42J	177
E03-B04	D42J	177
E02-A01	D42J	177
E02-A02	D42J	177
E02-A03	D42J	177
E02-A04	D42J	177
E02-A05	D42J	177
E02-A06	D42J	177
E02-A07	D42J	177
E02-A08	D42J	177
E02-A09	D42J	177
E02-A10	D42J	177
E02-A11	D42J	177
E02-A12	D42J	177
E02-A13	D42J	177
E02-A14	D42J	177
E02-A15	D42J	177
E02-A16	D42J	177
M06-001	D42L	197	201
M06-002	D42L	197	201
M06-003	D42L	197	201
M06-004	D42L	197	201	241
M06-005	D42L	197	201
M06-006	D42L	197	201
M06-011	D42L	197	201
M06-014	D42L	197	201
M06-017	D42L	197	201
M06-046	D42L	197	201
M06-048	D42L	197	201
M06-054	D42L	197	201
M06-056	D42L	197	201
M06-059	D42L	197	201
E01-005	D42L	193
E01-007	D42L	193
E01-009	D42L	193
E01-012	D42L	193
E01-013	D42L	193
E01-014	D42L	193
E01-015	D42L	193
E01-023	D42L	193
E01-032	D42L	193
E01-033	D42L	193
E01-034	D42L	193
E01-035	D42L	193
M03-A01	D42L	201
M03-B01	D42L	201	249
M07-A01	D42L	193	197
M07-A02	D42L	197	201
M07-A05	D42L	197	201
M07-A06	D42L	197	201
M07-A07	D42L	197	201
M07-A08	D42L	201
M07-B01	D42L	197	201
M07-E01	D42L	197	201
M07-F01	D42L	197	201
M07-F02	D42L	197	201
M07-F03	D42L	197	201
M07-F04	D42L	197	201
M07-F05	D42L	197	201
M07-F06	D42L	197	201
M07-F07	D42L	197	201
M07-G01	D42L	197	201
M04-A01	D42L	189	241
M04-A02	D42L	189	241
M04-A03	D42L	201
M04-A04	D42L	189	241
M04-A05	D42L	205	241
M04-A06	D42L	201	241
M04-A07	D42L	205	241
M04-B01	D42L	189	241
M04-C01	D42L	197	241
M04-C02	D42L	189	241
M04-C03	D42L	189	241
M04-D01	D42L	189	241
M04-D02	D42L	201	241
M04-D03	D42L	205	241
M04-E01	D42L	189	241
M04-E02	D42L	197	201	241
M04-E03	D42L	205	241
M05-A01	D42L	193
M05-B01	D42L	205	241
M05-B02	D42L	193
M05-B03	D42L	205	241
M05-B04	D42L	197	201
M05-B05	D42L	201	241
M05-B06	D42L	201	241
M05-B07	D42L	205	241
M05-B08	D42L	189
M05-B09	D42L	193	201
M05-B10	D42L	189	245
M05-B11	D42L	205	241
M05-B12	D42L	193
M05-B13	D42L	197	201	241
M05-B14	D42L	193
M05-C01	D42L	193
M05-D01	D42L	193
M05-E01	D42L	201	241
M05-E02	D42L	201	241
M02-A01	D42L	201	249
M02-A02	D42L	201	249
M02-B01	D42L	193	201
M02-B02	D42L	201	205
M02-C01	D42L	201	249
M02-C02	D42L	201	205
M02-C05	D42L	201	249
M02-C06	D42L	201	241
M02-C07	D42L	201	205
M02-C08	D42L	201	253
M02-C09	D42L	201	249
M02-C10	D42L	201	205
M02-C11	D42L	201	205
M02-C12	D42L	201	205
M02-C16	D42L	201	249
M02-D01	D42L	201	249
M02-C17	D42L	201
M02-C18	D42L	193	201
M02-C20	D42L	201	249
M02-C21	D42L	201
M02-C22	D42L	193	201
M02-C23	D42L	201	205
M02-C24	D42L	193	201
M02-C25	D42L	201	205
M02-C27	D42L	201	249
M02-C28	D42L	165
M02-C29	D42L	201	205
M02-C30	D42L	201	249
M02-C31	D42L	201	205
M02-C32	D42L	201	249
M02-C33	D42L	201	249
M02-C34	D42L	201	249
M02-C35	D42L	165	249
M02-C36	D42L	201
M02-C37	D42L	201
M02-C38	D42L	193	201
M02-C40	D42L	201	205
M02-C42	D42L	201	249
M02-C43	D42L	201	249
M02-C48	D42L	201	249
M02-C51	D42L	201	205	249
M02-C53	D42L	201	205
M02-C54	D42L	201	249
M02-C55	D42L	201
M02-C57	D42L	201
M02-C58	D42L	201
M02-C60	D42L	201	249
M02-C61	D42L	201	249
M02-C62	D42L	193	201
M02-C64	D42L	201	249
M02-C65	D42L	201	205
M02-C68	D42L	201	205
M02-C69	D42L	201	249
M02-C70	D42L	201	205
M02-C71	D42L	201	249
M02-C72	D42L	201	205
M02-C74	D42L	201	249
M02-C75	D42L	201	249
M02-C78	D42L	201
M02-C79	D42L	201	249
M02-C80	D42L	201	205
M02-C81	D42L	201	249
M01-A01	D42L	201	249
M01-B01	D42L	201	253
M01-B04	D42L	197	205
M01-B05	D42L	201
M01-B06	D42L	201	205
M01-B07	D42L	201
M01-B08	D42L	201	253
M01-B09	D42L	201	253
M01-B10	D42L	201	209
M01-B11	D42L	201	245
M01-B12	D42L	201	245
M01-B13	D42L	201
M01-B14	D42L	201	253
M01-B15	D42L	201
M01-B16	D42L	201
M01-B17	D42L	201	253
M01-B18	D42L	201	253
M01-B20	D42L	197	205	249
M01-B21	D42L	197	205
M01-B22	D42L	201	253
M01-B23	D42L	201	253
M01-B24	D42L	201
M01-B26	D42L	201	253
M01-C01	D42L	201
E03-A01	D42L	197	205
E03-A02	D42L	197	205
E03-A03	D42L	197	205
E03-A04	D42L	197	205
E03-A05	D42L	201	205
E03-A06	D42L	197	205
E03-A07	D42L	197	201
E03-A08	D42L	197	241
E03-A09	D42L	197	201
E03-A10	D42L	197	205
E03-A11	D42L	197	201
E03-A12	D42L	197	201
E03-B01	D42L	197	205
E03-B02	D42L	197	205
E03-B03	D42L	197	201
E03-B04	D42L	197	205
E02-A01	D42L	205
E02-A02	D42L	205
E02-A03	D42L	205
E02-A04	D42L	205
E02-A05	D42L	205
E02-A06	D42L	205
E02-A07	D42L	205
E02-A08	D42L	205
E02-A09	D42L	205
E02-A10	D42L	205
E02-A11	D42L	205
E02-A12	D42L	205
E02-A13	D42L	205
E02-A14	D42L	205
E02-A15	D42L	205
E02-A16	D42L	205
M06-001	D422L	220	232
M06-002	D422L	220	232
M06-003	D422L	220	232
M06-004	D422L	220	228	232
M06-005	D422L	220	232
M06-006	D422L	220	232
M06-011	D422L	220	232
M06-014	D422L	220	232
M06-017	D422L	220	232
M06-046	D422L	220	232
M06-048	D422L	220	232
M06-054	D422L	220	232
M06-056	D422L	220	232
M06-059	D422L	220
E01-005	D422L	224
E01-007	D422L	224
E01-009	D422L	224
E01-012	D422L	224
E01-013	D422L	224
E01-014	D422L	224
E01-015	D422L	224
E01-023	D422L	224
E01-032	D422L	224
E01-033	D422L	224
E01-034	D422L	224
E01-035	D422L	224
M03-A01	D422L	224
M03-B01	D422L	224	232
M07-A01	D422L	220	232
M07-A02	D422L	220	232
M07-A05	D422L	220	232
M07-A06	D422L	220	232
M07-A07	D422L	220	232
M07-A08	D422L	220	232
M07-B01	D422L	220	232
M07-E01	D422L	220	232
M07-F01	D422L	220	232
M07-F02	D422L	220	232
M07-F03	D422L	220	232
M07-F04	D422L	220	232
M07-F05	D422L	220	232
M07-F06	D422L	220	232
M07-F07	D422L	220	232
M07-G01	D422L	220	232
M04-A01	D422L	224
M04-A02	D422L	224	228
M04-A03	D422L	220	232
M04-A04	D422L	224	228
M04-A05	D422L	224	232
M04-A06	D422L	220	228
M04-A07	D422L	224	228
M04-B01	D422L	228
M04-C01	D422L	224	228
M04-C02	D422L	224	228
M04-C03	D422L	224	228
M04-D01	D422L	224	228
M04-D02	D422L	220	228
M04-D03	D422L	224	228
M04-E01	D422L	224	228
M04-E02	D422L	224	228
M04-E03	D422L	228
M05-A01	D422L	220	228
M05-B01	D422L	224	232
M05-B02	D422L	228
M05-B03	D422L	224	232
M05-B04	D422L	220
M05-B05	D422L	228
M05-B06	D422L	220	228
M05-B07	D422L	224
M05-B08	D422L	220	228
M05-B09	D422L	220	228
M05-B10	D422L	224	228
M05-B11	D422L	224
M05-B12	D422L	220	228
M05-B13	D422L	224	228
M05-B14	D422L	220	228
M05-C01	D422L	220	228
M05-D01	D422L	228
M05-E01	D422L	228
M05-E02	D422L	220	228
M02-A01	D422L	224	228
M02-A02	D422L	224
M02-B01	D422L	224
M02-B02	D422L	224	232
M02-C01	D422L	224
M02-C02	D422L	224
M02-C05	D422L	224
M02-C06	D422L	224	236
M02-C07	D422L	224
M02-C08	D422L	224
M02-C09	D422L	224
M02-C10	D422L	224	228
M02-C11	D422L	224	232
M02-C12	D422L	224
M02-C16	D422L	224
M02-D01	D422L	224
M02-C17	D422L	224
M02-C18	D422L	220
M02-C20	D422L	224
M02-C21	D422L	224
M02-C22	D422L	220
M02-C23	D422L	224	232
M02-C24	D422L	220
M02-C25	D422L	224	232
M02-C27	D422L	224
M02-C28	D422L	220	224
M02-C29	D422L	224
M02-C30	D422L	224
M02-C31	D422L	224
M02-C32	D422L	224
M02-C33	D422L	224
M02-C34	D422L	224
M02-C35	D422L	224	228
M02-C36	D422L	224
M02-C37	D422L	224
M02-C38	D422L	220
M02-C40	D422L	224	232
M02-C42	D422L	220	224
M02-C43	D422L	224
M02-C48	D422L	224
M02-C51	D422L	224
M02-C53	D422L	224	232
M02-C54	D422L	224	232	236
M02-C55	D422L	224
M02-C57	D422L	224
M02-C58	D422L	224
M02-C60	D422L	224	232
M02-C61	D422L	224
M02-C62	D422L	220
M02-C64	D422L	224
M02-C65	D422L	224
M02-C68	D422L	224	232
M02-C69	D422L	224
M02-C70	D422L	224
M02-C71	D422L	224
M02-C72	D422L	224
M02-C74	D422L	224	232
M02-C75	D422L	224	232
M02-C78	D422L	224
M02-C79	D422L	224	232
M02-C80	D422L	228
M02-C81	D422L	224
M01-A01	D422L	228	236
M01-B01	D422L	228	236
M01-B04	D422L	224	232
M01-B05	D422L	224
M01-B06	D422L	224	232
M01-B07	D422L	236
M01-B08	D422L	228	236
M01-B09	D422L	228	236
M01-B10	D422L	224	236
M01-B11	D422L	232	236
M01-B12	D422L	220	236
M01-B13	D422L	224
M01-B14	D422L	228	236
M01-B15	D422L	236
M01-B16	D422L	224
M01-B17	D422L	228	236
M01-B18	D422L	228	236
M01-B20	D422L	224	232
M01-B21	D422L	224
M01-B22	D422L	228	236
M01-B23	D422L	228	236
M01-B24	D422L	236
M01-B26	D422L	228	232
M01-C01	D422L	236
E03-A01	D422L	232	236
E03-A02	D422L	232	236
E03-A03	D422L	232	236
E03-A04	D422L	232	236
E03-A05	D422L	236
E03-A06	D422L	232	236
E03-A07	D422L	224	232
E03-A08	D422L	228	232
E03-A09	D422L	224	232
E03-A10	D422L	232	236
E03-A11	D422L	224	232
E03-A12	D422L	224	232
E03-B01	D422L	232	236
E03-B02	D422L	232
E03-B03	D422L	224	232
E03-B04	D422L	232	236
E02-A01	D422L	228
E02-A02	D422L	228
E02-A03	D422L	228
E02-A04	D422L	228
E02-A05	D422L	228
E02-A06	D422L	228
E02-A07	D422L	228
E02-A08	D422L	228
E02-A09	D422L	228
E02-A10	D422L	228
E02-A11	D422L	228
E02-A12	D422L	228
E02-A13	D422L	228
E02-A14	D422L	228
E02-A15	D422L	228
E02-A16	D422L	228
M06-001	D422J	244
M06-002	D422J	244
M06-003	D422J	244
M06-004	D422J	244
M06-005	D422J	244
M06-006	D422J	244
M06-011	D422J	244
M06-014	D422J	244
M06-017	D422J	244
M06-046	D422J	244
M06-048	D422J	244
M06-054	D422J	244
M06-056	D422J	244
M06-059	D422J	244
E01-005	D422J	252
E01-007	D422J	252
E01-009	D422J	252
E01-012	D422J	252
E01-013	D422J	252
E01-014	D422J	252
E01-015	D422J	252
E01-023	D422J	252
E01-032	D422J	252
E01-033	D422J	252
E01-034	D422J	252
E01-035	D422J	252
M03-A01	D422J	244
M03-B01	D422J	244
M07-A01	D422J	244
M07-A02	D422J	244
M07-A05	D422J	244
M07-A06	D422J	244
M07-A07	D422J	244
M07-A08	D422J	244
M07-B01	D422J	244
M07-E01	D422J	244
M07-F01	D422J	244
M07-F02	D422J	244
M07-F03	D422J	244
M07-F04	D422J	244
M07-F05	D422J	244
M07-F06	D422J	244
M07-F07	D422J	244
M07-G01	D422J	244
M04-A01	D422J	244
M04-A02	D422J	244
M04-A03	D422J	244
M04-A04	D422J	244
M04-A05	D422J	244
M04-A06	D422J	244
M04-A07	D422J	244
M04-B01	D422J	244
M04-C01	D422J	244
M04-C02	D422J	244
M04-C03	D422J	244
M04-D01	D422J	244
M04-D02	D422J	244
M04-D03	D422J	244
M04-E01	D422J	244
M04-E02	D422J	244
M04-E03	D422J	244
M05-A01	D422J	244
M05-B01	D422J	244
M05-B02	D422J	244
M05-B03	D422J	244
M05-B04	D422J	244
M05-B05	D422J	244
M05-B06	D422J	244
M05-B07	D422J	244
M05-B08	D422J	244
M05-B09	D422J	244
M05-B10	D422J	244
M05-B11	D422J	244
M05-B12	D422J	244
M05-B13	D422J	244
M05-B14	D422J	244
M05-C01	D422J	244
M05-D01	D422J	244
M05-E01	D422J	244
M05-E02	D422J	244
M02-A01	D422J	244
M02-A02	D422J	244
M02-B01	D422J	248
M02-B02	D422J	244
M02-C01	D422J	244
M02-C02	D422J	244
M02-C05	D422J	244
M02-C06	D422J	244
M02-C07	D422J	244
M02-C08	D422J	244
M02-C09	D422J	244
M02-C10	D422J	244
M02-C11	D422J	244
M02-C12	D422J	244
M02-C16	D422J	244
M02-D01	D422J	244
M02-C17	D422J	244
M02-C18	D422J	244
M02-C20	D422J	244
M02-C21	D422J	244
M02-C22	D422J	244
M02-C23	D422J	244
M02-C24	D422J	244
M02-C25	D422J	244
M02-C27	D422J	244
M02-C28	D422J	244
M02-C29	D422J	244
M02-C30	D422J	244
M02-C31	D422J	244
M02-C32	D422J	244
M02-C33	D422J	244
M02-C34	D422J	244
M02-C35	D422J	244
M02-C36	D422J	244
M02-C37	D422J	244
M02-C38	D422J	244
M02-C40	D422J	244
M02-C42	D422J	244
M02-C43	D422J	244
M02-C48	D422J	244
M02-C51	D422J	244
M02-C53	D422J	244
M02-C54	D422J	244
M02-C55	D422J	244
M02-C57	D422J	244
M02-C58	D422J	244
M02-C60	D422J	244
M02-C61	D422J	244
M02-C62	D422J	244
M02-C64	D422J	244
M02-C65	D422J	244
M02-C68	D422J	244
M02-C69	D422J	244
M02-C70	D422J	244
M02-C71	D422J	244
M02-C72	D422J	244
M02-C74	D422J	244
M02-C75	D422J	244
M02-C78	D422J	244
M02-C79	D422J	244
M02-C80	D422J	244
M02-C81	D422J	244
M01-A01	D422J	244
M01-B01	D422J	244
M01-B04	D422J	244
M01-B05	D422J	244
M01-B06	D422J	244
M01-B07	D422J	244
M01-B08	D422J	244
M01-B09	D422J	244
M01-B10	D422J	244
M01-B11	D422J	244
M01-B12	D422J	244
M01-B13	D422J	244
M01-B14	D422J	244
M01-B15	D422J	244
M01-B16	D422J	244
M01-B17	D422J	244
M01-B18	D422J	244
M01-B20	D422J	244
M01-B21	D422J	244
M01-B22	D422J	244
M01-B23	D422J	244
M01-B24	D422J	244
M01-B26	D422J	244
M01-C01	D422J	244
E03-A01	D422J	248
E03-A02	D422J	248
E03-A03	D422J	248
E03-A04	D422J	248
E03-A05	D422J	248
E03-A06	D422J	248
E03-A07	D422J	252
E03-A08	D422J	252
E03-A09	D422J	252
E03-A10	D422J	248
E03-A11	D422J	252
E03-A12	D422J	252
E03-B01	D422J	248
E03-B02	D422J	248
E03-B03	D422J	252
E03-B04	D422J	248
E02-A01	D422J	252
E02-A02	D422J	252
E02-A03	D422J	252
E02-A04	D422J	252
E02-A05	D422J	252
E02-A06	D422J	252
E02-A07	D422J	252
E02-A08	D422J	252
E02-A09	D422J	252
E02-A10	D422J	252
E02-A11	D422J	252
E02-A12	D422J	252
E02-A13	D422J	252
E02-A14	D422J	252
E02-A15	D422J	252
E02-A16	D422J	252
M06-001	D23J	225
M06-002	D23J	225
M06-003	D23J	225
M06-004	D23J	225
M06-005	D23J	225
M06-006	D23J	225
M06-011	D23J	225
M06-014	D23J	225
M06-017	D23J	225
M06-046	D23J	225
M06-048	D23J	225
M06-054	D23J	225
M06-056	D23J	225
M06-059	D23J	225
E01-005	D23J	225
E01-007	D23J	225
E01-009	D23J	225
E01-012	D23J	225
E01-013	D23J	225
E01-014	D23J	225
E01-015	D23J	225
E01-023	D23J	225
E01-032	D23J	225
E01-033	D23J	225
E01-034	D23J	225
E01-035	D23J	225
M03-A01	D23J	225
M03-B01	D23J	225
M07-A01	D23J	225
M07-A02	D23J	225
M07-A05	D23J	225
M07-A06	D23J	225
M07-A07	D23J	225
M07-A08	D23J	225
M07-B01	D23J	225
M07-E01	D23J	225
M07-F01	D23J	225
M07-F02	D23J	225
M07-F03	D23J	225
M07-F04	D23J	225
M07-F05	D23J	225
M07-F06	D23J	225
M07-F07	D23J	225
M07-G01	D23J	225
M04-A01	D23J	197
M04-A02	D23J	197
M04-A03	D23J	225
M04-A04	D23J	197
M04-A05	D23J	197
M04-A06	D23J	197
M04-A07	D23J	197
M04-B01	D23J	197
M04-C01	D23J	197
M04-C02	D23J	197
M04-C03	D23J	197
M04-D01	D23J	197
M04-D02	D23J	197
M04-D03	D23J	197
M04-E01	D23J	197
M04-E02	D23J	197
M04-E03	D23J	197
M05-A01	D23J	197
M05-B01	D23J	197
M05-B02	D23J	197
M05-B03	D23J	197
M05-B04	D23J	225
M05-B05	D23J	197
M05-B06	D23J	197
M05-B07	D23J	197
M05-B08	D23J	197
M05-B09	D23J	197
M05-B10	D23J	197
M05-B11	D23J	197
M05-B12	D23J	197
M05-B13	D23J	197
M05-B14	D23J	197
M05-C01	D23J	197
M05-D01	D23J	197
M05-E01	D23J	197
M05-E02	D23J	197
M02-A01	D23J	225
M02-A02	D23J	225
M02-B01	D23J	225
M02-B02	D23J	225
M02-C01	D23J	225
M02-C02	D23J	225
M02-C05	D23J	225
M02-C06	D23J	217
M02-C07	D23J	225
M02-C08	D23J	225
M02-C09	D23J	225
M02-C10	D23J	225
M02-C11	D23J	225
M02-C12	D23J	225
M02-C16	D23J	225
M02-D01	D23J	225
M02-C17	D23J	225
M02-C18	D23J	225
M02-C20	D23J	225
M02-C21	D23J	225
M02-C22	D23J	225
M02-C23	D23J	225
M02-C24	D23J	225
M02-C25	D23J	225
M02-C27	D23J	225
M02-C28	D23J	225
M02-C29	D23J	225
M02-C30	D23J	225
M02-C31	D23J	225
M02-C32	D23J	225
M02-C33	D23J	225
M02-C34	D23J	225
M02-C35	D23J	225
M02-C36	D23J	225
M02-C37	D23J	225
M02-C38	D23J	225
M02-C40	D23J	225
M02-C42	D23J	225
M02-C43	D23J	225
M02-C48	D23J	225
M02-C51	D23J	225
M02-C53	D23J	225
M02-C54	D23J	217
M02-C55	D23J	225
M02-C57	D23J	225
M02-C58	D23J	225
M02-C60	D23J	225
M02-C61	D23J	225
M02-C62	D23J	225
M02-C64	D23J	225
M02-C65	D23J	225
M02-C68	D23J	225
M02-C69	D23J	225
M02-C70	D23J	225
M02-C71	D23J	225
M02-C72	D23J	225
M02-C74	D23J	225
M02-C75	D23J	225
M02-C78	D23J	225
M02-C79	D23J	225
M02-C80	D23J	225
M02-C81	D23J	225
M01-A01	D23J	217
M01-B01	D23J	221
M01-B04	D23J	225
M01-B05	D23J	225
M01-B06	D23J	225
M01-B07	D23J	217
M01-B08	D23J	221
M01-B09	D23J	221
M01-B10	D23J	217
M01-B11	D23J	217
M01-B12	D23J	217
M01-B13	D23J	225
M01-B14	D23J	221
M01-B15	D23J	217
M01-B16	D23J	225
M01-B17	D23J	221
M01-B18	D23J	221
M01-B20	D23J	225
M01-B21	D23J	225
M01-B22	D23J	221
M01-B23	D23J	221
M01-B24	D23J	217
M01-B26	D23J	217
M01-C01	D23J	217
E03-A01	D23J	229
E03-A02	D23J	229
E03-A03	D23J	229
E03-A04	D23J	229
E03-A05	D23J	229
E03-A06	D23J	229
E03-A07	D23J	229
E03-A08	D23J	229
E03-A09	D23J	229
E03-A10	D23J	229
E03-A11	D23J	229
E03-A12	D23J	229
E03-B01	D23J	229
E03-B02	D23J	229
E03-B03	D23J	229
E03-B04	D23J	229
E02-A01	D23J	221
E02-A02	D23J	221
E02-A03	D23J	221
E02-A04	D23J	221
E02-A05	D23J	221
E02-A06	D23J	221
E02-A07	D23J	221
E02-A08	D23J	221
E02-A09	D23J	221
E02-A10	D23J	221
E02-A11	D23J	221
E02-A12	D23J	221
E02-A13	D23J	221
E02-A14	D23J	221
E02-A15	D23J	221
E02-A16	D23J	221
M06-001	D23L	245
M06-002	D23L	245
M06-003	D23L	245
M06-004	D23L	241	245
M06-005	D23L	245
M06-006	D23L	245
M06-011	D23L	245
M06-014	D23L	245
M06-017	D23L	245
M06-046	D23L	245
M06-048	D23L	245
M06-054	D23L	245
M06-056	D23L	245
M06-059	D23L	245
E01-005	D23L	229
E01-007	D23L	229
E01-009	D23L	229
E01-012	D23L	229
E01-013	D23L	229
E01-014	D23L	229
E01-015	D23L	229
E01-023	D23L	229
E01-032	D23L	229
E01-033	D23L	229
E01-034	D23L	229
E01-035	D23L	229
M03-A01	D23L	245
M03-B01	D23L	241	245
M07-A01	D23L	241	245
M07-A02	D23L	241	245
M07-A05	D23L	241	245
M07-A06	D23L	241	245
M07-A07	D23L	241	245
M07-A08	D23L	241
M07-B01	D23L	241	245
M07-E01	D23L	245
M07-F01	D23L	241	245
M07-F02	D23L	241	245
M07-F03	D23L	241	245
M07-F04	D23L	241
M07-F05	D23L	241	245
M07-F06	D23L	241	245
M07-F07	D23L	241
M07-G01	D23L	241	245
M04-A01	D23L	249
M04-A02	D23L	241
M04-A03	D23L	245	249
M04-A04	D23L	245
M04-A05	D23L	245
M04-A06	D23L	241	249
M04-A07	D23L	237	241
M04-B01	D23L	241	245
M04-C01	D23L	245	249
M04-C02	D23L	245
M04-C03	D23L	241	245
M04-D01	D23L	241	245
M04-D02	D23L	241	249
M04-D03	D23L	237	245
M04-E01	D23L	241	245
M04-E02	D23L	241	245	249
M04-E03	D23L	253
M05-A01	D23L	241
M05-B01	D23L	241	245
M05-B02	D23L	241
M05-B03	D23L	241	245
M05-B04	D23L	245
M05-B05	D23L	245
M05-B06	D23L	245
M05-B07	D23L	245
M05-B08	D23L	241
M05-B09	D23L	241
M05-B10	D23L	245
M05-B11	D23L	245
M05-B12	D23L	241
M05-B13	D23L	241
M05-B14	D23L	241
M05-C01	D23L	241
M05-D01	D23L	241
M05-E01	D23L	245	249
M05-E02	D23L	245
M02-A01	D23L	241	249
M02-A02	D23L	245	253
M02-B01	D23L	237	249
M02-B02	D23L	245	253
M02-C01	D23L	245	253
M02-C02	D23L	245
M02-C05	D23L	245
M02-C06	D23L	241	245
M02-C07	D23L	245
M02-C08	D23L	245
M02-C09	D23L	237	245
M02-C10	D23L	245
M02-C11	D23L	245
M02-C12	D23L	245
M02-C16	D23L	245
M02-D01	D23L	245
M02-C17	D23L	245
M02-C18	D23L	245
M02-C20	D23L	241	245
M02-C21	D23L	241	245
M02-C22	D23L	245
M02-C23	D23L	241	245
M02-C24	D23L	245	245
M02-C25	D23L	241	245
M02-C27	D23L	237	245
M02-C28	D23L	245
M02-C29	D23L	237	245
M02-C30	D23L	237	245
M02-C31	D23L	245
M02-C32	D23L	245
M02-C33	D23L	245
M02-C34	D23L	245
M02-C35	D23L	245
M02-C36	D23L	245
M02-C37	D23L	245
M02-C38	D23L	245
M02-C40	D23L	241	245
M02-C42	D23L	241	245
M02-C43	D23L	241	245
M02-C48	D23L	245
M02-C51	D23L	241	245
M02-C53	D23L	241	245
M02-C54	D23L	241	245
M02-C55	D23L	245
M02-C57	D23L	245
M02-C58	D23L	245
M02-C60	D23L	245
M02-C61	D23L	245
M02-C62	D23L	245	249
M02-C64	D23L	245
M02-C65	D23L	245
M02-C68	D23L	241	245
M02-C69	D23L	241	245
M02-C70	D23L	245
M02-C71	D23L	245
M02-C72	D23L	245
M02-C74	D23L	241	245
M02-C75	D23L	245
M02-C78	D23L	245
M02-C79	D23L	245
M02-C80	D23L	245
M02-C81	D23L	245
M01-A01	D23L	241	249
M01-B01	D23L	233
M01-B04	D23L	229	241
M01-B05	D23L	245
M01-B06	D23L	233	245
M01-B07	D23L	241
M01-B08	D23L	233	241
M01-B09	D23L	233
M01-B10	D23L	241	245
M01-B11	D23L	241	245
M01-B12	D23L	241	245
M01-B13	D23L	245
M01-B14	D23L	233
M01-B15	D23L	241
M01-B16	D23L	245
M01-B17	D23L	233
M01-B18	D23L	233	241
M01-B20	D23L	229	237	245
M01-B21	D23L	237	241
M01-B22	D23L	233
M01-B23	D23L	233
M01-B24	D23L	241
M01-B26	D23L	241
M01-C01	D23L	241
E03-A01	D23L	241
E03-A02	D23L	245
E03-A03	D23L	241
E03-A04	D23L	241
E03-A05	D23L	233
E03-A06	D23L	241
E03-A07	D23L	237
E03-A08	D23L	241
E03-A09	D23L	233	237
E03-A10	D23L	241
E03-A11	D23L	233	237
E03-A12	D23L	233	237
E03-B01	D23L	233	237
E03-B02	D23L	233
E03-B03	D23L	233	237
E03-B04	D23L	241
E02-A01	D23L	233
E02-A02	D23L	233
E02-A03	D23L	233
E02-A04	D23L	233
E02-A05	D23L	233
E02-A06	D23L	233
E02-A07	D23L	233
E02-A08	D23L	233
E02-A09	D23L	233
E02-A10	D23L	233
E02-A11	D23L	233
E02-A12	D23L	233
E02-A13	D23L	233
E02-A14	D23L	233
E02-A15	D23L	233
E02-A16	D23L	233
M06-001	D84J	194
M06-002	D84J	194
M06-003	D84J	194
M06-004	D84J	194
M06-005	D84J	194
M06-006	D84J	194
M06-011	D84J	194
M06-014	D84J	194
M06-017	D84J	194
M06-046	D84J	194
M06-048	D84J	194
M06-054	D84J	194
M06-056	D84J	194
M06-059	D84J	194
E01-005	D84J	190
E01-007	D84J	190
E01-009	D84J	190
E01-012	D84J	190
E01-013	D84J	190
E01-014	D84J	190
E01-015	D84J	190
E01-023	D84J	190
E01-032	D84J	190
E01-033	D84J	190
E01-034	D84J	190
E01-035	D84J	190
M03-A01	D84J	190
M03-B01	D84J	190
M07-A01	D84J	194
M07-A02	D84J	194
M07-A05	D84J	194
M07-A06	D84J	194
M07-A07	D84J	194
M07-A08	D84J	194
M07-B01	D84J	194
M07-E01	D84J	198
M07-F01	D84J	194
M07-F02	D84J	194
M07-F03	D84J	194
M07-F04	D84J	194
M07-F05	D84J	194
M07-F06	D84J	194
M07-F07	D84J	194
M07-G01	D84J	194
M04-A01	D84J	190
M04-A02	D84J	190
M04-A03	D84J	194
M04-A04	D84J	190
M04-A05	D84J	190
M04-A06	D84J	190
M04-A07	D84J	190
M04-B01	D84J	190
M04-C01	D84J	190
M04-C02	D84J	190
M04-C03	D84J	190
M04-D01	D84J	190
M04-D02	D84J	190
M04-D03	D84J	190
M04-E01	D84J	190
M04-E02	D84J	190
M04-E03	D84J	190
M05-A01	D84J	190
M05-B01	D84J	190
M05-B02	D84J	190
M05-B03	D84J	190
M05-B04	D84J	194
M05-B05	D84J	190
M05-B06	D84J	190
M05-B07	D84J	190
M05-B08	D84J	190
M05-B09	D84J	190
M05-B10	D84J	190
M05-B11	D84J	190
M05-B12	D84J	190
M05-B13	D84J	190
M05-B14	D84J	190
M05-C01	D84J	190
M05-D01	D84J	194
M05-E01	D84J	194
M05-E02	D84J	190
M02-A01	D84J	190
M02-A02	D84J	190
M02-B01	D84J	190
M02-B02	D84J	190
M02-C01	D84J	190
M02-C02	D84J	190
M02-C05	D84J	190
M02-C06	D84J	190
M02-C07	D84J	190
M02-C08	D84J	190
M02-C09	D84J	190
M02-C10	D84J	190
M02-C11	D84J	190
M02-C12	D84J	190
M02-C16	D84J	190
M02-D01	D84J	190
M02-C17	D84J	194
M02-C18	D84J	194
M02-C20	D84J	190
M02-C21	D84J	190
M02-C22	D84J	194
M02-C23	D84J	194
M02-C24	D84J	190
M02-C25	D84J	190
M02-C27	D84J	190
M02-C28	D84J	190
M02-C29	D84J	190
M02-C30	D84J	190
M02-C31	D84J	190
M02-C32	D84J	190
M02-C33	D84J	190
M02-C34	D84J	190
M02-C35	D84J	190
M02-C36	D84J	190
M02-C37	D84J	190
M02-C38	D84J	194
M02-C40	D84J	190
M02-C42	D84J	190
M02-C43	D84J	190
M02-C48	D84J	190
M02-C51	D84J	190
M02-C53	D84J	190
M02-C54	D84J	190
M02-C55	D84J	190
M02-C57	D84J	190
M02-C58	D84J	190
M02-C60	D84J	190
M02-C61	D84J	190
M02-C62	D84J	194
M02-C64	D84J	190
M02-C65	D84J	190
M02-C68	D84J	190
M02-C69	D84J	190
M02-C70	D84J	190
M02-C71	D84J	190
M02-C72	D84J	190
M02-C74	D84J	190
M02-C75	D84J	190
M02-C78	D84J	190
M02-C79	D84J	190
M02-C80	D84J	190
M02-C81	D84J	190
M01-A01	D84J	190
M01-B01	D84J	190
M01-B04	D84J	190
M01-B05	D84J	190
M01-B06	D84J	190
M01-B07	D84J	190
M01-B08	D84J	190
M01-B09	D84J	190
M01-B10	D84J	190
M01-B11	D84J	190
M01-B12	D84J	190
M01-B13	D84J	-9
M01-B14	D84J	190
M01-B15	D84J	190
M01-B16	D84J	190
M01-B17	D84J	190
M01-B18	D84J	190
M01-B20	D84J	190
M01-B21	D84J	190
M01-B22	D84J	190
M01-B23	D84J	190
M01-B24	D84J	190
M01-B26	D84J	190
M01-C01	D84J	190
E03-A01	D84J	194
E03-A02	D84J	194
E03-A03	D84J	194
E03-A04	D84J	194
E03-A05	D84J	194
E03-A06	D84J	194
E03-A07	D84J	194
E03-A08	D84J	194
E03-A09	D84J	194
E03-A10	D84J	194
E03-A11	D84J	194
E03-A12	D84J	194
E03-B01	D84J	194
E03-B02	D84J	194
E03-B03	D84J	194
E03-B04	D84J	194
E02-A01	D84J	190
E02-A02	D84J	194
E02-A03	D84J	190
E02-A04	D84J	194
E02-A05	D84J	190
E02-A06	D84J	190
E02-A07	D84J	190
E02-A08	D84J	194
E02-A09	D84J	194
E02-A10	D84J	194
E02-A11	D84J	190
E02-A12	D84J	190
E02-A13	D84J	190
E02-A14	D84J	190
E02-A15	D84J	190
E02-A16	D84J	190
M06-001	D84L	206	210
M06-002	D84L	206	210
M06-003	D84L	206	210
M06-004	D84L	206	210	230
M06-005	D84L	206	210
M06-006	D84L	206	210
M06-011	D84L	206	210
M06-014	D84L	210
M06-017	D84L	210
M06-046	D84L	206
M06-048	D84L	206	210
M06-054	D84L	206	210
M06-056	D84L	210
M06-059	D84L	206	210
E01-005	D84L	186
E01-007	D84L	186
E01-009	D84L	186
E01-012	D84L	186
E01-013	D84L	186
[truncated: 377 more rows]

## Sheet: Polysat POP
Sample	Pop		Sample	Pop
M06-001	M06		M06-001	A
M06-002	M06		M06-002	A
M06-003	M06		M06-003	A
M06-004	M06		M06-004	A
M06-005	M06		M06-005	A
M06-006	M06		M06-006	A
M06-011	M06		M06-011	A
M06-014	M06		M06-014	A
M06-017	M06		M06-017	A
M06-046	M06		M06-046	A
M06-048	M06		M06-048	A
M06-054	M06		M06-054	A
M06-056	M06		M06-056	A
M06-059	M06		M06-059	A
E01-005	E01		E01-005	D
E01-007	E01		E01-007	D
E01-009	E01		E01-009	D
E01-012	E01		E01-012	D
E01-013	E01		E01-013	D
E01-014	E01		E01-014	D
E01-015	E01		E01-015	D
E01-023	E01		E01-023	D
E01-032	E01		E01-032	D
E01-033	E01		E01-033	D
E01-034	E01		E01-034	D
E01-035	E01		E01-035	D
M03-A01	M03		M03-A01	E
M03-B01	M03		M03-B01	E
M07-A01	M07		M07-A01	A
M07-A02	M07		M07-A02	A
M07-A05	M07		M07-A05	A
M07-A06	M07		M07-A06	A
M07-A07	M07		M07-A07	A
M07-A08	M07		M07-A08	A
M07-B01	M07		M07-B01	A
M07-E01	M07		M07-E01	A
M07-F01	M07		M07-F01	A
M07-F02	M07		M07-F02	A
M07-F03	M07		M07-F03	A
M07-F04	M07		M07-F04	A
M07-F05	M07		M07-F05	A
M07-F06	M07		M07-F06	A
M07-F07	M07		M07-F07	A
M07-G01	M07		M07-G01	A
M04-A01	M04		M04-A01	C
M04-A02	M04		M04-A02	C
M04-A03	M04		M04-A03	A
M04-A04	M04		M04-A04	C
M04-A05	M04		M04-A05	C
M04-A06	M04		M04-A06	C
M04-A07	M04		M04-A07	C
M04-B01	M04		M04-B01	C
M04-C01	M04		M04-C01	C
M04-C02	M04		M04-C02	C
M04-C03	M04		M04-C03	C
M04-D01	M04		M04-D01	C
M04-D02	M04		M04-D02	C
M04-D03	M04		M04-D03	C
M04-E01	M04		M04-E01	C
M04-E02	M04		M04-E02	C
M04-E03	M04		M04-E03	C
M05-A01	M05		M05-A01	C
M05-B01	M05		M05-B01	C
M05-B02	M05		M05-B02	C
M05-B03	M05		M05-B03	C
M05-B04	M05		M05-B04	A
M05-B05	M05		M05-B05	C
M05-B06	M05		M05-B06	C
M05-B07	M05		M05-B07	C
M05-B08	M05		M05-B08	C
M05-B09	M05		M05-B09	C
M05-B10	M05		M05-B10	C
M05-B11	M05		M05-B11	C
M05-B12	M05		M05-B12	C
M05-B13	M05		M05-B13	C
M05-B14	M05		M05-B14	C
M05-C01	M05		M05-C01	C
M05-D01	M05		M05-D01	C
M05-E01	M05		M05-E01	C
M05-E02	M05		M05-E02	C
M02-A01	M02		M02-A01	E
M02-A02	M02		M02-A02	E
M02-B01	M02		M02-B01	D
M02-B02	M02		M02-B02	E
M02-C01	M02		M02-C01	E
M02-C02	M02		M02-C02	E
M02-C05	M02		M02-C05	E
M02-C06	M02		M02-C06	B
M02-C07	M02		M02-C07	E
M02-C08	M02		M02-C08	E
M02-C09	M02		M02-C09	E
M02-C10	M02		M02-C10	E
M02-C11	M02		M02-C11	E
M02-C12	M02		M02-C12	E
M02-C16	M02		M02-C16	E
M02-D01	M02		M02-D01	E
M02-C17	M02		M02-C17	E
M02-C18	M02		M02-C18	A
M02-C20	M02		M02-C20	E
M02-C21	M02		M02-C21	E
M02-C22	M02		M02-C22	A
M02-C23	M02		M02-C23	E
M02-C24	M02		M02-C24	A
M02-C25	M02		M02-C25	E
M02-C27	M02		M02-C27	E
M02-C28	M02		M02-C28	E
M02-C29	M02		M02-C29	E
M02-C30	M02		M02-C30	E
M02-C31	M02		M02-C31	E
M02-C32	M02		M02-C32	E
M02-C33	M02		M02-C33	E
M02-C34	M02		M02-C34	E
M02-C35	M02		M02-C35	E
M02-C36	M02		M02-C36	E
M02-C37	M02		M02-C37	E
M02-C38	M02		M02-C38	A
M02-C40	M02		M02-C40	E
M02-C42	M02		M02-C42	E
M02-C43	M02		M02-C43	E
M02-C48	M02		M02-C48	E
M02-C51	M02		M02-C51	E
M02-C53	M02		M02-C53	E
M02-C54	M02		M02-C54	B
M02-C55	M02		M02-C55	E
M02-C57	M02		M02-C57	E
M02-C58	M02		M02-C58	E
M02-C60	M02		M02-C60	E
M02-C61	M02		M02-C61	E
M02-C62	M02		M02-C62	A
M02-C64	M02		M02-C64	E
M02-C65	M02		M02-C65	E
M02-C68	M02		M02-C68	E
M02-C69	M02		M02-C69	E
M02-C70	M02		M02-C70	E
M02-C71	M02		M02-C71	E
M02-C72	M02		M02-C72	E
M02-C74	M02		M02-C74	E
M02-C75	M02		M02-C75	E
M02-C78	M02		M02-C78	E
M02-C79	M02		M02-C79	E
M02-C80	M02		M02-C80	E
M02-C81	M02		M02-C81	E
M01-A01	M01		M01-A01	B
M01-B01	M01		M01-B01	B
M01-B04	M01		M01-B04	E
M01-B05	M01		M01-B05	E
M01-B06	M01		M01-B06	E
M01-B07	M01		M01-B07	B
M01-B08	M01		M01-B08	B
M01-B09	M01		M01-B09	B
M01-B10	M01		M01-B10	B
M01-B11	M01		M01-B11	B
M01-B12	M01		M01-B12	B
M01-B13	M01		M01-B13	E
M01-B14	M01		M01-B14	B
M01-B15	M01		M01-B15	B
M01-B16	M01		M01-B16	E
M01-B17	M01		M01-B17	B
M01-B18	M01		M01-B18	B
M01-B20	M01		M01-B20	E
M01-B21	M01		M01-B21	E
M01-B22	M01		M01-B22	B
M01-B23	M01		M01-B23	B
M01-B24	M01		M01-B24	B
M01-B26	M01		M01-B26	B
M01-C01	M01		M01-C01	B
E03-A01	E03		E03-A01	D
E03-A02	E03		E03-A02	D
E03-A03	E03		E03-A03	D
E03-A04	E03		E03-A04	D
E03-A05	E03		E03-A05	D
E03-A06	E03		E03-A06	D
E03-A07	E03		E03-A07	D
E03-A08	E03		E03-A08	D
E03-A09	E03		E03-A09	D
E03-A10	E03		E03-A10	D
E03-A11	E03		E03-A11	D
E03-A12	E03		E03-A12	D
E03-B01	E03		E03-B01	D
E03-B02	E03		E03-B02	D
E03-B03	E03		E03-B03	D
E03-B04	E03		E03-B04	D
E02-A01	E02		E02-A01	D
E02-A02	E02		E02-A02	D
E02-A03	E02		E02-A03	D
E02-A04	E02		E02-A04	D
E02-A05	E02		E02-A05	D
E02-A06	E02		E02-A06	D
E02-A07	E02		E02-A07	D
E02-A08	E02		E02-A08	D
E02-A09	E02		E02-A09	D
E02-A10	E02		E02-A10	D
E02-A11	E02		E02-A11	D
E02-A12	E02		E02-A12	D
E02-A13	E02		E02-A13	D
E02-A14	E02		E02-A14	D
E02-A15	E02		E02-A15	D
E02-A16	E02		E02-A16	D

## Sheet: Matrices for weighting J
ID	Gr	Gr.Site	Site	Biotype	D346	D294	D378	D42	D422	D23	D84	D13		Gr	Geno1	Geno2
M07-A01	Gr.A	A.M07	M07	LLJ	180	246	232	133	244	225	194	212		Gr.A	101	101
M07-A02	Gr.A	A.M07	M07	LLJ	180	246	232	133	244	225	194	212		Gr.A	101	101
M07-A05	Gr.A	A.M07	M07	LLJ	180	246	232	133	244	225	194	212		Gr.A	101	101
M07-A06	Gr.A	A.M07	M07	LLJ	180	246	232	133	244	225	194	212		Gr.A	101	101
M07-A07	Gr.A	A.M07	M07	LLJ	180	246	232	133	244	225	194	212		Gr.A	101	101
M07-B01	Gr.A	A.M07	M07	LLJ	180	246	232	133	244	225	194	212		Gr.A	101	101
M07-F01	Gr.A	A.M07	M07	LLJ	180	246	232	133	244	225	194	212		Gr.A	101	101
M07-F02	Gr.A	A.M07	M07	LLJ	180	246	232	133	244	225	194	212		Gr.A	101	101
M07-F03	Gr.A	A.M07	M07	LLJ	180	246	232	133	244	225	194	212		Gr.A	101	101
M07-F05	Gr.A	A.M07	M07	LLJ	180	246	232	133	244	225	194	212		Gr.A	101	101
M07-F06	Gr.A	A.M07	M07	LLJ	180	246	232	133	244	225	194	212		Gr.A	101	101
M07-G01	Gr.A	A.M07	M07	LLJ	180	246	232	133	244	225	194	212		Gr.A	101	101
M07-A08	Gr.A	A.M07	M07	LLJ	180	246	232	133	244	225	194	212		Gr.A	101	101
M07-E01	Gr.A	A.M07	M07	LLJ	180	246	232	133	244	225	198	212		Gr.A	101	101
M07-F04	Gr.A	A.M07	M07	LLJ	180	246	232	133	244	225	194	212		Gr.A	101	101
M07-F07	Gr.A	A.M07	M07	LLJ	180	246	232	133	244	225	194	212		Gr.A	102	102
M04-A03	Gr.A	A.M04	M04	LLJ	184	246	232	133	244	225	194	212		Gr.A	103	103
M06-001	Gr.A	A.M06	M06	LLJ	180	242	232	137	244	225	194	212		Gr.A	104	104
M06-002	Gr.A	A.M06	M06	LLJ	180	242	232	137	244	225	194	212		Gr.A	104	104
M06-005	Gr.A	A.M06	M06	LLJ	180	242	232	137	244	225	194	212		Gr.A	104	104
M06-006	Gr.A	A.M06	M06	LLJ	180	242	232	137	244	225	194	212		Gr.A	104	104
M06-011	Gr.A	A.M06	M06	LLJ	180	242	232	137	244	225	194	212		Gr.A	104	104
M06-048	Gr.A	A.M06	M06	LLJ	180	242	232	137	244	225	194	212		Gr.A	104	104
M06-054	Gr.A	A.M06	M06	LLJ	180	242	232	137	244	225	194	212		Gr.A	104	104
M06-003	Gr.A	A.M06	M06	LLJ	184	242	232	137	244	225	194	212		Gr.A	104	104
M06-014	Gr.A	A.M06	M06	LLJ	180	242	232	137	244	225	194	212		Gr.A	104	104
M06-017	Gr.A	A.M06	M06	LLJ	180	242	232	137	244	225	194	212		Gr.A	104	104
M06-046	Gr.A	A.M06	M06	LLJ	180	242	232	137	244	225	194	212		Gr.A	104	104
M06-051	Gr.A	A.M06	M06	LLJ	180	242	232	137	244	225	194	212		Gr.A	104	104
M06-056	Gr.A	A.M06	M06	LLJ	184	242	232	137	244	225	194	212		Gr.A	105	105
M05-B04	Gr.A	A.M05	M05	LLJ	184	246	220	133	244	225	194	216		Gr.A	105	105
M02-C18	Gr.A	A.M02	M02	LLJ	180	246	220	137	244	225	194	212		Gr.A	106	106
M02-C22	Gr.A	A.M02	M02	LLJ	180	246	220	137	244	225	194	212		Gr.A	107	107
M02-C24	Gr.A	A.M02	M02	LLJ	180	246	220	137	244	225	190	212		Gr.A	107	107
M02-C38	Gr.A	A.M02	M02	LLJ	180	246	220	137	244	225	194	212		Gr.A	107	107
M02-C62	Gr.A	A.M02	M02	LLJ	180	246	220	137	244	225	194	212		Gr.A	107	107
M02-C06	Gr.B	B.M02	M02	LLJ	192	238	236	177	244	217	190	200		Gr.A	108	108
M01-B01	Gr.B	B.M01	M01	LLJ	188	238	236	177	244	221	190	200		Gr.B	301	301
M01-B08	Gr.B	B.M01	M01	LLJ	188	238	236	177	244	221	190	200		Gr.B	302	302
M01-B09	Gr.B	B.M01	M01	LLJ	188	238	236	177	244	221	190	200		Gr.B	303	303
M01-B14	Gr.B	B.M01	M01	LLJ	188	238	236	177	244	221	190	200		Gr.B	303	303
M01-B17	Gr.B	B.M01	M01	LLJ	188	238	236	177	244	221	190	200		Gr.B	303	303
M01-B22	Gr.B	B.M01	M01	LLJ	188	238	236	177	244	221	190	200		Gr.B	303	303
M01-B23	Gr.B	B.M01	M01	LLJ	188	238	236	177	244	221	190	200		Gr.B	303	303
M01-B11	Gr.B	B.M01	M01	LLJ	192	238	236	177	244	217	190	200		Gr.B	303	303
M01-B18	Gr.B	B.M01	M01	LLJ	188	238	236	177	244	221	190	200		Gr.B	303	303
M01-A01	Gr.B	B.M01	M01	LLJ	192	238	236	177	244	217	190	200		Gr.B	303	303
M01-B12	Gr.B	B.M01	M01	LLJ	192	238	236	177	244	217	190	200		Gr.B	304	304
M01-B26	Gr.B	B.M01	M01	LLJ	192	238	236	177	244	217	190	200		Gr.B	304	304
M01-B10	Gr.B	B.M01	M01	LLJ	192	238	236	177	244	217	190	200		Gr.B	304	304
M03-A01	Gr.E	E.M03	M03	LLJ	184	246	240	193	244	225	190	208		Gr.B	304	304
M02-C58	Gr.E	E.M02	M02	LLJ	184	246	240	193	244	225	190	208		Gr.B	304	304
M02-C02	Gr.E	E.M02	M02	LLJ	184	246	240	193	244	225	190	208		Gr.B	304	304
M02-C07	Gr.E	E.M02	M02	LLJ	184	246	240	193	244	225	190	208		Gr.B	304	304
M02-C31	Gr.E	E.M02	M02	LLJ	184	246	240	193	244	225	190	208		Gr.B	304	304
M02-C65	Gr.E	E.M02	M02	LLJ	184	246	240	193	244	225	190	208		Gr.B	304	304
M02-C70	Gr.E	E.M02	M02	LLJ	184	246	240	193	244	225	190	208		Gr.E	401	401
M02-C10	Gr.E	E.M02	M02	LLJ	184	246	240	193	244	225	190	208		Gr.E	401	401
M02-C12	Gr.E	E.M02	M02	LLJ	184	246	240	193	244	225	190	208		Gr.E	401	401
M02-C25	Gr.E	E.M02	M02	LLJ	184	246	240	193	244	225	190	208		Gr.E	401	401
M02-C68	Gr.E	E.M02	M02	LLJ	184	246	240	193	244	225	190	208		Gr.E	401	401
M02-C53	Gr.E	E.M02	M02	LLJ	184	246	240	193	244	225	190	208		Gr.E	401	401
M02-C72	Gr.E	E.M02	M02	LLJ	188	246	240	193	244	225	190	208		Gr.E	401	401
M02-C80	Gr.E	E.M02	M02	LLJ	184	246	240	193	244	225	190	208		Gr.E	401	401
M03-B01	Gr.E	E.M03	M03	LLJ	184	246	240	193	244	225	190	208		Gr.E	401	401
M02-A02	Gr.E	E.M02	M02	LLJ	184	246	240	193	244	225	190	208		Gr.E	401	401
M02-C01	Gr.E	E.M02	M02	LLJ	184	246	240	193	244	225	190	208		Gr.E	401	401
M02-C05	Gr.E	E.M02	M02	LLJ	184	246	240	193	244	225	190	208		Gr.E	401	401
M02-C34	Gr.E	E.M02	M02	LLJ	184	246	240	193	244	225	190	208		Gr.E	401	401
M02-C08	Gr.E	E.M02	M02	LLJ	184	246	240	193	244	225	190	208		Gr.E	401	401
M02-C09	Gr.E	E.M02	M02	LLJ	184	246	240	193	244	225	190	208		Gr.E	401	401
M02-C32	Gr.E	E.M02	M02	LLJ	184	246	240	193	244	225	190	208		Gr.E	401	401
M02-C61	Gr.E	E.M02	M02	LLJ	184	246	240	193	244	225	190	208		Gr.E	401	401
M02-C64	Gr.E	E.M02	M02	LLJ	184	246	240	193	244	225	190	208		Gr.E	401	401
M02-C71	Gr.E	E.M02	M02	LLJ	184	246	240	193	244	225	190	208		Gr.E	401	401
M02-D01	Gr.E	E.M02	M02	LLJ	184	246	240	193	244	225	190	208		Gr.E	401	401
M02-C20	Gr.E	E.M02	M02	LLJ	184	246	240	193	244	225	190	208		Gr.E	401	401
M02-C43	Gr.E	E.M02	M02	LLJ	184	246	240	193	244	225	190	208		Gr.E	401	401
M02-C30	Gr.E	E.M02	M02	LLJ	184	246	240	193	244	225	190	208		Gr.E	401	401
M02-C33	Gr.E	E.M02	M02	LLJ	184	246	240	193	244	225	190	208		Gr.E	401	401
M02-C42	Gr.E	E.M02	M02	LLJ	184	246	240	193	244	225	190	208		Gr.E	401	401
M02-C69	Gr.E	E.M02	M02	LLJ	184	246	240	193	244	225	190	208		Gr.E	401	401
M02-C60	Gr.E	E.M02	M02	LLJ	184	246	240	193	244	225	190	208		Gr.E	401	401
M02-C74	Gr.E	E.M02	M02	LLJ	184	246	240	193	244	225	190	208		Gr.E	401	401
M02-C75	Gr.E	E.M02	M02	LLJ	184	246	240	193	244	225	190	208		Gr.E	401	401
M02-C79	Gr.E	E.M02	M02	LLJ	184	246	240	193	244	225	190	208		Gr.E	401	401
M02-C81	Gr.E	E.M02	M02	LLJ	184	246	240	193	244	225	190	208		Gr.E	401	401
M02-A01	Gr.E	E.M02	M02	LLJ	184	246	240	193	244	225	190	208		Gr.E	401	401
M02-C27	Gr.E	E.M02	M02	LLJ	184	246	236	193	244	225	190	208		Gr.E	401	401
M02-B02	Gr.E	E.M02	M02	LLJ	184	246	240	193	244	225	190	208		Gr.E	401	401
M02-C11	Gr.E	E.M02	M02	LLJ	184	246	240	193	244	225	190	208		Gr.E	401	401
M02-C17	Gr.E	E.M02	M02	LLJ	184	246	240	193	244	225	194	208		Gr.E	401	401
M02-C21	Gr.E	E.M02	M02	LLJ	184	246	236	193	244	225	190	208		Gr.E	401	401
M02-C40	Gr.E	E.M02	M02	LLJ	180	246	240	193	244	225	190	208		Gr.E	401	401
M02-C16	Gr.E	E.M02	M02	LLJ	184	246	240	193	244	225	190	208		Gr.E	401	401
M02-C23	Gr.E	E.M02	M02	LLJ	184	246	240	193	244	225	194	208		Gr.E	401	401
M01-B04	Gr.E	E.M01	M01	LLJ	184	246	244	193	244	225	190	208		Gr.E	401	401
M01-B21	Gr.E	E.M01	M01	LLJ	184	246	244	193	244	225	190	208		Gr.E	401	401
M02-C29	Gr.E	E.M02	M02	LLJ	184	246	240	193	244	225	190	208		Gr.E	401	401
M02-C28	Gr.E	E.M02	M02	LLJ	184	246	240	193	244	225	190	208		Gr.E	401	401
M02-C35	Gr.E	E.M02	M02	LLJ	184	246	240	193	244	225	190	208		Gr.E	401	401
M01-B06	Gr.E	E.M01	M01	LLJ	184	246	240	193	244	225	190	208		Gr.E	401	401
M04-A01	Gr.C	C.M04	M04	LLJ	180	246	244	177	244	197	190	224		Gr.E	401	401
M04-A02	Gr.C	C.M04	M04	LLJ	184	246	244	177	244	197	190	224		Gr.E	401	401
M04-A07	Gr.C	C.M04	M04	LLJ	184	246	244	177	244	197	190	224		Gr.E	401	401
M04-D03	Gr.C	C.M04	M04	LLJ	184	246	244	177	244	197	190	224		Gr.E	401	401
M04-E03	Gr.C	C.M04	M04	LLJ	184	246	244	177	244	197	190	224		Gr.E	401	401
M05-B05	Gr.C	C.M05	M05	LLJ	184	246	244	177	244	197	190	224		Gr.E	401	401
M05-B06	Gr.C	C.M05	M05	LLJ	184	246	244	177	244	197	190	224		Gr.E	401	401
M05-E01	Gr.C	C.M05	M05	LLJ	184	246	244	177	244	197	194	224		Gr.E	402	402
M05-E02	Gr.C	C.M05	M05	LLJ	184	246	244	177	244	197	190	224		Gr.E	403	403
M04-A04	Gr.C	C.M04	M04	LLJ	184	246	244	177	244	197	190	224		Gr.E	403	403
M04-B01	Gr.C	C.M04	M04	LLJ	184	246	244	177	244	197	190	224		Gr.E	403	403
M04-C02	Gr.C	C.M04	M04	LLJ	184	246	244	177	244	197	190	224		Gr.E	404	404
M04-C03	Gr.C	C.M04	M04	LLJ	184	246	244	177	244	197	190	224		Gr.E	404	404
M04-D01	Gr.C	C.M04	M04	LLJ	184	246	244	177	244	197	190	224		Gr.E	405	405
M04-E01	Gr.C	C.M04	M04	LLJ	184	246	244	177	244	197	190	224		Gr.E	406	406
M05-B10	Gr.C	C.M05	M05	LLJ	184	246	244	177	244	197	190	224		Gr.E	406	406
M04-A05	Gr.C	C.M04	M04	LLJ	184	246	244	177	244	197	190	224		Gr.E	406	406
M05-B01	Gr.C	C.M05	M05	LLJ	188	246	244	177	244	197	190	224		Gr.C	501	501
M05-B03	Gr.C	C.M05	M05	LLJ	188	246	244	177	244	197	190	224		Gr.C	502	502
M05-B07	Gr.C	C.M05	M05	LLJ	184	246	244	177	244	197	190	224		Gr.C	502	502
M05-B11	Gr.C	C.M05	M05	LLJ	184	246	244	177	244	197	190	228		Gr.C	502	502
M04-A06	Gr.C	C.M04	M04	LLJ	184	246	244	177	244	197	190	224		Gr.C	502	502
M04-D02	Gr.C	C.M04	M04	LLJ	184	246	244	177	244	197	190	224		Gr.C	502	502
M04-C01	Gr.C	C.M04	M04	LLJ	184	246	244	177	244	197	190	224		Gr.C	502	502
M05-A01	Gr.C	C.M05	M05	LLJ	184	246	244	177	244	197	190	224		Gr.C	502	502
M05-B02	Gr.C	C.M05	M05	LLJ	184	246	244	177	244	197	190	224		Gr.C	502	502
M05-B08	Gr.C	C.M05	M05	LLJ	184	246	244	177	244	197	190	224		Gr.C	502	502
M05-B09	Gr.C	C.M05	M05	LLJ	184	246	244	177	244	197	190	224		Gr.C	502	502
M05-B12	Gr.C	C.M05	M05	LLJ	184	246	244	177	244	197	190	224		Gr.C	502	502
M05-B14	Gr.C	C.M05	M05	LLJ	184	246	244	177	244	197	190	224		Gr.C	502	502
M05-C01	Gr.C	C.M05	M05	LLJ	184	246	244	177	244	197	190	224		Gr.C	502	502
M05-D01	Gr.C	C.M05	M05	LLJ	184	246	244	177	244	197	194	224		Gr.C	502	502
M02-B01	Gr.D3	D3.M02	M02	LLJ	188	246	260	177	248	225	190	208		Gr.C	502	502
E03-A11	Gr.D3	D3.E03	E03	LLJ	184	250	264	177	252	229	194	204		Gr.C	502	502
E03-B03	Gr.D3	D3.E03	E03	LLJ	184	250	264	177	252	229	194	204		Gr.C	502	502
E03-A07	Gr.D3	D3.E03	E03	LLJ	184	250	264	177	252	229	194	208		Gr.C	502	502
E03-A09	Gr.D3	D3.E03	E03	LLJ	184	250	264	177	252	229	194	208		Gr.C	502	502
E03-A12	Gr.D3	D3.E03	E03	LLJ	184	250	264	181	252	229	194	204		Gr.C	502	502
E03-A01	Gr.D3	D3.E03	E03	LLJ	188	250	264	177	248	229	194	208		Gr.C	502	502
E03-A03	Gr.D3	D3.E03	E03	LLJ	188	250	264	177	248	229	194	208		Gr.C	502	502
E03-A04	Gr.D3	D3.E03	E03	LLJ	188	250	264	177	248	229	194	208		Gr.C	502	502
E03-A06	Gr.D3	D3.E03	E03	LLJ	188	250	264	177	248	229	194	208		Gr.C	502	502
E03-B04	Gr.D3	D3.E03	E03	LLJ	188	250	264	177	248	229	194	208		Gr.C	502	502
E03-A02	Gr.D3	D3.E03	E03	LLJ	188	250	264	177	248	229	194	208		Gr.C	502	502
E03-A10	Gr.D3	D3.E03	E03	LLJ	192	250	264	177	248	229	194	208		Gr.C	502	502
E03-B01	Gr.D3	D3.E03	E03	LLJ	188	250	264	177	248	229	194	208		Gr.C	503	503
E03-B02	Gr.D3	D3.E03	E03	LLJ	184	246	264	177	248	229	194	208		Gr.C	503	503
E03-A05	Gr.D3	D3.E03	E03	LLJ	184	246	268	177	248	229	194	212		Gr.C	504	504
E03-A08	Gr.D3	D3.E03	E03	LLJ	184	250	272	177	252	229	194	204		Gr.C	504	504
M06-004	Gr.A	A.M06	M06	LLLJ	180	242	232	137	244	225	194	212		Gr.C	505	505
M02-C54	Gr.B	B.M02	M02	LLLJ	192	234	236	177	244	217	190	200		Gr.C	506	506
M02-C48	Gr.E	E.M02	M02	LLLJ	184	246	240	193	244	225	190	208		Gr.D.2n	601	601
M02-C51	Gr.E	E.M02	M02	LLLJ	184	246	240	193	244	225	190	208		Gr.D.2n	601	601
M01-B20	Gr.E	E.M01	M01	LLLJ	184	246	244	193	244	225	190	208		Gr.D.2n	601	601
M04-E02	Gr.C	C.M04	M04	LLLJ	184	246	244	177	244	197	190	224		Gr.D.2n	601	601
M05-B13	Gr.C	C.M05	M05	LLLJ	184	246	244	177	244	197	190	220		Gr.D.2n	601	601
M01-B07	Gr.B	B.M01	M01	LJ	192	238	236	177	244	217	190	200		Gr.D.2n	601	601
M01-B15	Gr.B	B.M01	M01	LJ	192	238	236	177	244	217	190	200		Gr.D.2n	601	601
M01-B24	Gr.B	B.M01	M01	LJ	192	238	236	177	244	217	190	200		Gr.D.2n	601	601
M01-C01	Gr.B	B.M01	M01	LJ	192	238	236	177	244	217	190	200		Gr.D.2n	601	601
M01-B05	Gr.E	E.M01	M01	LJ	184	246	240	193	244	225	190	208		Gr.D.2n	601	601
M01-B16	Gr.E	E.M01	M01	LJ	184	246	240	193	244	225	190	208		Gr.D.2n	602	602
M02-C36	Gr.E	E.M02	M02	LJ	184	246	240	193	244	225	190	208		Gr.D.2n	603	603
M02-C55	Gr.E	E.M02	M02	LJ	184	246	240	193	244	225	190	208		Gr.D.2n	603	603
M02-C57	Gr.E	E.M02	M02	LJ	184	246	240	193	244	225	190	208		Gr.D.2n	604	604
M02-C78	Gr.E	E.M02	M02	LJ	184	246	240	193	244	225	190	208		Gr.D.2n	604	604
M02-C37	Gr.E	E.M02	M02	LJ	184	246	236	193	244	225	190	208		Gr.D.2n	605	605
M01-B13	Gr.E	E.M01	M01	LJ	184	246	240	193	244	225	190	208		Gr.D.2n	605	605
E01-005	Gr.D2	D2.E01	E01	LJ	184	242	268	177	252	225	190	208		Gr.D.2n	605	605
E01-012	Gr.D2	D2.E01	E01	LJ	184	242	268	177	252	225	190	208		Gr.D.2n	605	605
E01-013	Gr.D2	D2.E01	E01	LJ	184	242	268	177	252	225	190	208		Gr.D.2n	605	605
E01-014	Gr.D2	D2.E01	E01	LJ	184	242	268	177	252	225	190	208		Gr.D.2n	606	606
E01-015	Gr.D2	D2.E01	E01	LJ	184	242	268	177	252	225	190	208		Gr.D.2n	606	606
E01-023	Gr.D2	D2.E01	E01	LJ	184	242	268	177	252	225	190	208		Gr.D.2n	606	606
E01-032	Gr.D2	D2.E01	E01	LJ	184	242	268	177	252	225	190	208		Gr.D.2n	607	607
E01-033	Gr.D2	D2.E01	E01	LJ	184	242	268	177	252	225	190	208		Gr.D.2n	607	607
E01-034	Gr.D2	D2.E01	E01	LJ	184	242	268	177	252	225	190	208		Gr.D.2n	607	607
E01-007	Gr.D2	D2.E01	E01	LJ	184	242	268	177	252	225	190	208		Gr.D.2n	608	608
E01-009	Gr.D2	D2.E01	E01	LJ	188	242	268	177	252	225	190	208		Gr.D.3n	701	701
E02-A02	Gr.D2	D2.E02	E02	LJ	188	242	268	177	252	221	194	208		Gr.D.3n	702	702
E02-A04	Gr.D2	D2.E02	E02	LJ	188	242	268	177	252	221	194	208		Gr.D.3n	702	702
E02-A05	Gr.D2	D2.E02	E02	LJ	184	242	268	177	252	221	190	208		Gr.D.3n	703	703
E02-A06	Gr.D2	D2.E02	E02	LJ	184	242	268	177	252	221	190	208		Gr.D.3n	703	703
E02-A01	Gr.D2	D2.E02	E02	LJ	184	242	272	177	252	221	190	208		Gr.D.3n	704	704
E02-A03	Gr.D2	D2.E02	E02	LJ	184	242	272	177	252	221	190	208		Gr.D.3n	705	705
E02-A07	Gr.D2	D2.E02	E02	LJ	184	242	272	177	252	221	190	208		Gr.D.3n	705	705
E02-A14	Gr.D2	D2.E02	E02	LJ	184	242	272	177	252	221	190	208		Gr.D.3n	705	705
E02-A15	Gr.D2	D2.E02	E02	LJ	184	242	272	177	252	221	190	208		Gr.D.3n	705	705
E02-A08	Gr.D2	D2.E02	E02	LJ	188	242	272	177	252	221	194	208		Gr.D.3n	705	705
E02-A09	Gr.D2	D2.E02	E02	LJ	188	242	272	177	252	221	194	208		Gr.D.3n	705	705
E02-A10	Gr.D2	D2.E02	E02	LJ	188	242	272	177	252	221	194	208		Gr.D.3n	705	705
E02-A12	Gr.D2	D2.E02	E02	LJ	184	242	272	177	252	221	190	208		Gr.D.3n	706	706
E02-A13	Gr.D2	D2.E02	E02	LJ	184	242	272	177	252	221	190	208		Gr.D.3n	707	707
E02-A16	Gr.D2	D2.E02	E02	LJ	184	242	272	177	252	221	190	208		Gr.D.3n	708	708
E02-A11	Gr.D2	D2.E02	E02	LJ	184	242	276	177	252	221	190	208		Gr.D.3n	709	709

## Sheet: Matrices for weighting LJ
ID	Group	Gr.Site	Site		AjeD283	AjeD94	AmaD42	AjeD422	AjeD23	AjeD84	*Dark grey: Known J alleles		Group	Geno1	Geno2
M07-A01	Gr.A	A.M07	M07	LLJ	146	186	133	244	225	194			Gr.A	101	101
M07-A01	Gr.A	A.M07	M07	LLJ	154	206	193	220	241	210			Gr.A	102	102
M07-A01	Gr.A	A.M07	M07	LLJ	174	210	197	232	245	210			Gr.A	102	102
M07-A02	Gr.A	A.M07	M07	LLJ	146	186	133	244	225	194			Gr.A	102	102
M07-A02	Gr.A	A.M07	M07	LLJ	154	206	193	220	241	210			Gr.A	102	102
M07-A02	Gr.A	A.M07	M07	LLJ	174	210	197	232	245	210			Gr.A	102	102
M07-A05	Gr.A	A.M07	M07	LLJ	146	186	133	244	225	194			Gr.A	102	102
M07-A05	Gr.A	A.M07	M07	LLJ	154	206	193	220	241	210			Gr.A	102	102
M07-A05	Gr.A	A.M07	M07	LLJ	174	210	197	232	245	210			Gr.A	102	102
M07-A06	Gr.A	A.M07	M07	LLJ	146	186	133	244	225	194			Gr.A	102	102
M07-A06	Gr.A	A.M07	M07	LLJ	154	206	193	220	241	210			Gr.A	102	102
M07-A06	Gr.A	A.M07	M07	LLJ	174	210	197	232	245	210			Gr.A	102	102
M07-A07	Gr.A	A.M07	M07	LLJ	146	186	133	244	225	194			Gr.A	103	103
M07-A07	Gr.A	A.M07	M07	LLJ	154	206	193	220	241	210			Gr.A	104	104
M07-A07	Gr.A	A.M07	M07	LLJ	174	210	197	232	245	210			Gr.A	105	105
M07-B01	Gr.A	A.M07	M07	LLJ	146	186	133	244	225	194			Gr.A	105	105
M07-B01	Gr.A	A.M07	M07	LLJ	154	206	193	220	241	210			Gr.A	106	106
M07-B01	Gr.A	A.M07	M07	LLJ	174	210	197	232	245	210			Gr.A	107	107
M07-F01	Gr.A	A.M07	M07	LLJ	146	186	133	244	225	194			Gr.A	108	108
M07-F01	Gr.A	A.M07	M07	LLJ	154	206	193	220	241	210			Gr.A	108	108
M07-F01	Gr.A	A.M07	M07	LLJ	174	210	197	232	245	210			Gr.A	108	108
M07-F02	Gr.A	A.M07	M07	LLJ	146	186	133	244	225	194			Gr.A	108	108
M07-F02	Gr.A	A.M07	M07	LLJ	154	206	193	220	241	210			Gr.A	108	108
M07-F02	Gr.A	A.M07	M07	LLJ	174	210	197	232	245	210			Gr.A	108	108
M07-F03	Gr.A	A.M07	M07	LLJ	146	186	133	244	225	194			Gr.A	108	108
M07-F03	Gr.A	A.M07	M07	LLJ	154	206	193	220	241	210			Gr.A	109	109
M07-F03	Gr.A	A.M07	M07	LLJ	174	210	197	232	245	210			Gr.A	110	110
M07-F05	Gr.A	A.M07	M07	LLJ	146	186	133	244	225	194			Gr.A	111	111
M07-F05	Gr.A	A.M07	M07	LLJ	154	206	193	220	241	210			Gr.A	111	111
M07-F05	Gr.A	A.M07	M07	LLJ	174	210	197	232	245	210			Gr.A	112	112
M07-F06	Gr.A	A.M07	M07	LLJ	146	186	133	244	225	194			Gr.A	113	113
M07-F06	Gr.A	A.M07	M07	LLJ	154	206	193	220	241	210			Gr.A	114	114
M07-F06	Gr.A	A.M07	M07	LLJ	174	210	197	232	245	210			Gr.A	115	115
M07-G01	Gr.A	A.M07	M07	LLJ	146	186	133	244	225	194			Gr.A	116	116
M07-G01	Gr.A	A.M07	M07	LLJ	154	206	193	220	241	210			Gr.A	117	117
M07-G01	Gr.A	A.M07	M07	LLJ	174	210	197	232	245	210			Gr.A	118	118
M07-A08	Gr.A	A.M07	M07	LLJ	146	186	133	244	225	194			Gr.A	119	119
M07-A08	Gr.A	A.M07	M07	LLJ	154	206	201	220	241	210			Gr.B	201	201
M07-A08	Gr.A	A.M07	M07	LLJ	174	210	201	232	241	210			Gr.B	202	202
M07-E01	Gr.A	A.M07	M07	LLJ	146	186	133	244	225	198			Gr.B	203	203
M07-E01	Gr.A	A.M07	M07	LLJ	154	206	197	220	245	210			Gr.B	204	204
M07-E01	Gr.A	A.M07	M07	LLJ	174	210	201	232	245	210			Gr.B	205	205
M07-F04	Gr.A	A.M07	M07	LLJ	146	186	133	244	225	194			Gr.B	205	205
M07-F04	Gr.A	A.M07	M07	LLJ	154	206	197	220	241	210			Gr.B	205	205
M07-F04	Gr.A	A.M07	M07	LLJ	174	210	201	232	241	210			Gr.B	205	205
M07-F07	Gr.A	A.M07	M07	LLJ	146	186	133	244	225	194			Gr.B	206	206
M07-F07	Gr.A	A.M07	M07	LLJ	154	206	197	220	241	210			Gr.B	207	207
M07-F07	Gr.A	A.M07	M07	LLJ	174	210	201	232	241	210			Gr.B	207	207
M04-A03	Gr.A	A.M04	M04	LLJ	150	186	133	244	225	194			Gr.B	207	207
M04-A03	Gr.A	A.M04	M04	LLJ	154	206	201	220	245	210			Gr.B	207	207
M04-A03	Gr.A	A.M04	M04	LLJ	174	210	201	232	249	210			Gr.B	207	207
M06-001	Gr.A	A.M06	M06	LLJ	150	186	137	244	225	194			Gr.B	208	208
M06-001	Gr.A	A.M06	M06	LLJ	154	206	197	220	245	206			Gr.B	209	209
M06-001	Gr.A	A.M06	M06	LLJ	174	210	201	232	245	210			Gr.B	210	210
M06-002	Gr.A	A.M06	M06	LLJ	150	186	137	244	225	194			Gr.B	211	211
M06-002	Gr.A	A.M06	M06	LLJ	154	206	197	220	245	206			Gr.B	212	212
M06-002	Gr.A	A.M06	M06	LLJ	174	210	201	232	245	210			Gr.C	301	301
M06-005	Gr.A	A.M06	M06	LLJ	150	186	137	244	225	194			Gr.C	302	302
M06-005	Gr.A	A.M06	M06	LLJ	154	206	197	220	245	206			Gr.C	303	303
M06-005	Gr.A	A.M06	M06	LLJ	174	210	201	232	245	210			Gr.C	304	304
M06-006	Gr.A	A.M06	M06	LLJ	150	186	137	244	225	194			Gr.C	305	305
M06-006	Gr.A	A.M06	M06	LLJ	154	206	197	220	245	206			Gr.C	305	305
M06-006	Gr.A	A.M06	M06	LLJ	174	210	201	232	245	210			Gr.C	306	306
M06-011	Gr.A	A.M06	M06	LLJ	150	186	137	244	225	194			Gr.C	307	307
M06-011	Gr.A	A.M06	M06	LLJ	154	206	197	220	245	206			Gr.C	308	308
M06-011	Gr.A	A.M06	M06	LLJ	174	210	201	232	245	210			Gr.C	309	309
M06-048	Gr.A	A.M06	M06	LLJ	150	186	137	244	225	194			Gr.C	310	310
M06-048	Gr.A	A.M06	M06	LLJ	154	206	197	220	245	206			Gr.C	310	310
M06-048	Gr.A	A.M06	M06	LLJ	174	210	201	232	245	210			Gr.C	311	311
M06-054	Gr.A	A.M06	M06	LLJ	150	186	137	244	225	194			Gr.C	312	312
M06-054	Gr.A	A.M06	M06	LLJ	154	206	197	220	245	206			Gr.C	313	313
M06-054	Gr.A	A.M06	M06	LLJ	174	210	201	232	245	210			Gr.C	314	314
M06-003	Gr.A	A.M06	M06	LLJ	150	186	137	244	225	194			Gr.C	315	315
M06-003	Gr.A	A.M06	M06	LLJ	154	206	197	220	245	206			Gr.C	316	316
M06-003	Gr.A	A.M06	M06	LLJ	174	210	201	232	245	210			Gr.C	317	317
M06-014	Gr.A	A.M06	M06	LLJ	150	186	137	244	225	194			Gr.C	317	317
M06-014	Gr.A	A.M06	M06	LLJ	154	206	197	220	245	210			Gr.C	318	318
M06-014	Gr.A	A.M06	M06	LLJ	174	210	201	232	245	210			Gr.C	319	319
M06-017	Gr.A	A.M06	M06	LLJ	150	186	137	244	225	194			Gr.C	320	320
M06-017	Gr.A	A.M06	M06	LLJ	154	206	197	220	245	210			Gr.C	321	321
M06-017	Gr.A	A.M06	M06	LLJ	174	210	201	232	245	210			Gr.C	322	322
M06-046	Gr.A	A.M06	M06	LLJ	150	186	137	244	225	194			Gr.C	323	323
M06-046	Gr.A	A.M06	M06	LLJ	154	206	197	220	245	206			Gr.C	324	324
M06-046	Gr.A	A.M06	M06	LLJ	174	210	201	232	245	206			Gr.C	325	325
M06-051	Gr.A	A.M06	M06	LLJ	150	186	137	244	225	194			Gr.C	325	325
M06-051	Gr.A	A.M06	M06	LLJ	154	206	197	220	245	206			Gr.C	325	325
M06-051	Gr.A	A.M06	M06	LLJ	174	210	201	232	245	210			Gr.C	326	326
M06-056	Gr.A	A.M06	M06	LLJ	150	186	137	244	225	194			Gr.C	327	327
M06-056	Gr.A	A.M06	M06	LLJ	154	206	197	220	245	210			Gr.C	328	328
M06-056	Gr.A	A.M06	M06	LLJ	174	210	201	232	245	210			Gr.C	329	329
M05-B04	Gr.A	A.M05	M05	LLJ	150	186	133	244	225	194			Gr.D.3n	401	401
M05-B04	Gr.A	A.M05	M05	LLJ	154	206	197	220	245	210			Gr.D.3n	402	402
M05-B04	Gr.A	A.M05	M05	LLJ	174	210	201	220	245	210			Gr.D.3n	403	403
M02-C18	Gr.A	A.M02	M02	LLJ	150	186	137	244	225	194			Gr.D.3n	404	404
M02-C18	Gr.A	A.M02	M02	LLJ	154	210	193	220	245	210			Gr.D.3n	404	404
M02-C18	Gr.A	A.M02	M02	LLJ	174	210	201	220	245	210			Gr.D.3n	404	404
M02-C22	Gr.A	A.M02	M02	LLJ	150	186	137	244	225	194			Gr.D.3n	404	404
M02-C22	Gr.A	A.M02	M02	LLJ	154	206	193	220	245	210			Gr.D.3n	404	404
M02-C22	Gr.A	A.M02	M02	LLJ	174	210	201	220	245	230			Gr.D.3n	405	405
M02-C24	Gr.A	A.M02	M02	LLJ	150	186	137	244	225	190			Gr.D.3n	406	406
M02-C24	Gr.A	A.M02	M02	LLJ	154	206	193	220	245	218			Gr.D.3n	407	407
M02-C24	Gr.A	A.M02	M02	LLJ	174	210	201	220	245	218			Gr.D.3n	408	408
M02-C38	Gr.A	A.M02	M02	LLJ	150	186	137	244	225	194			Gr.D.3n	409	409
M02-C38	Gr.A	A.M02	M02	LLJ	154	206	193	220	245	210			Gr.D.3n	410	410
M02-C38	Gr.A	A.M02	M02	LLJ	174	210	201	220	245	210			Gr.D.3n	411	411
M02-C62	Gr.A	A.M02	M02	LLJ	150	186	137	244	225	194			Gr.D.3n	412	412
M02-C62	Gr.A	A.M02	M02	LLJ	154	210	193	220	245	210			Gr.D.3n	413	413
M02-C62	Gr.A	A.M02	M02	LLJ	174	210	201	220	249	210			Gr.D.2n	501	501
M02-C06	Gr.B	B.M02	M02	LLJ	146	142	177	244	217	190			Gr.D.2n	501	501
M02-C06	Gr.B	B.M02	M02	LLJ	154	190	201	224	241	214			Gr.D.2n	501	501
M02-C06	Gr.B	B.M02	M02	LLJ	174	194	241	236	245	222			Gr.D.2n	501	501
M01-B01	Gr.B	B.M01	M01	LLJ	146	142	177	244	221	190			Gr.D.2n	501	501
M01-B01	Gr.B	B.M01	M01	LLJ	154	190	201	228	233	218			Gr.D.2n	501	501
M01-B01	Gr.B	B.M01	M01	LLJ	162	194	253	236	233	230			Gr.D.2n	501	501
M01-B08	Gr.B	B.M01	M01	LLJ	146	142	177	244	221	190			Gr.D.2n	501	501
M01-B08	Gr.B	B.M01	M01	LLJ	154	190	201	228	233	214			Gr.D.2n	501	501
M01-B08	Gr.B	B.M01	M01	LLJ	162	194	253	236	241	226			Gr.D.2n	502	502
M01-B09	Gr.B	B.M01	M01	LLJ	146	142	177	244	221	190			Gr.D.2n	503	503
M01-B09	Gr.B	B.M01	M01	LLJ	154	190	201	228	233	214			Gr.D.2n	504	504
M01-B09	Gr.B	B.M01	M01	LLJ	162	194	253	236	233	226			Gr.D.2n	504	504
M01-B14	Gr.B	B.M01	M01	LLJ	146	142	177	244	221	190			Gr.D.2n	505	505
M01-B14	Gr.B	B.M01	M01	LLJ	154	190	201	228	233	214			Gr.D.2n	505	505
M01-B14	Gr.B	B.M01	M01	LLJ	162	194	253	236	233	226			Gr.D.2n	506	506
M01-B17	Gr.B	B.M01	M01	LLJ	146	142	177	244	221	190			Gr.D.2n	506	506
M01-B17	Gr.B	B.M01	M01	LLJ	154	190	201	228	233	214			Gr.D.2n	507	507
M01-B17	Gr.B	B.M01	M01	LLJ	162	194	253	236	233	226			Gr.D.2n	507	507
M01-B22	Gr.B	B.M01	M01	LLJ	146	142	177	244	221	190			Gr.D.2n	507	507
M01-B22	Gr.B	B.M01	M01	LLJ	154	190	201	228	233	214			Gr.D.2n	508	508
M01-B22	Gr.B	B.M01	M01	LLJ	162	194	253	236	233	226			Gr.D.2n	508	508
M01-B23	Gr.B	B.M01	M01	LLJ	146	142	177	244	221	190			Gr.D.2n	508	508
M01-B23	Gr.B	B.M01	M01	LLJ	154	190	201	228	233	214			Gr.D.2n	509	509
M01-B23	Gr.B	B.M01	M01	LLJ	162	194	253	236	233	226			Gr.D.2n	509	509
M01-B11	Gr.B	B.M01	M01	LLJ	146	142	177	244	217	190			Gr.D.2n	509	509
M01-B11	Gr.B	B.M01	M01	LLJ	154	190	201	232	241	202			Gr.D.2n	510	510
M01-B11	Gr.B	B.M01	M01	LLJ	174	194	245	236	245	214			Gr.Gris	601	601
M01-B18	Gr.B	B.M01	M01	LLJ	146	142	177	244	221	190			Gr.Gris	602	602
M01-B18	Gr.B	B.M01	M01	LLJ	154	190	201	228	233	210			Gr.Gris	603	603
M01-B18	Gr.B	B.M01	M01	LLJ	162	194	253	236	241	226			Gr.Gris	604	604
M01-A01	Gr.B	B.M01	M01	LLJ	146	186	177	244	217	190			Gr.Gris	605	605
M01-A01	Gr.B	B.M01	M01	LLJ	154	194	201	228	241	214			Gr.Gris	606	606
M01-A01	Gr.B	B.M01	M01	LLJ	158	194	249	236	249	218			Gr.Gris	607	607
M01-B12	Gr.B	B.M01	M01	LLJ	146	190	177	244	217	190			Gr.Gris	607	607
M01-B12	Gr.B	B.M01	M01	LLJ	154	194	201	220	241	214			Gr.Gris	608	608
M01-B12	Gr.B	B.M01	M01	LLJ	178	202	245	236	245	222			Gr.Gris	609	609
M01-B26	Gr.B	B.M01	M01	LLJ	146	190	177	244	217	190			Gr.Gris	610	610
M01-B26	Gr.B	B.M01	M01	LLJ	154	190	201	228	241	190			Gr.Gris	611	611
M01-B26	Gr.B	B.M01	M01	LLJ	158	202	253	232	241	190			Gr.Gris	612	612
M01-B10	Gr.B	B.M01	M01	LLJ	146	142	177	244	217	190			Gr.Gris	612	612
M01-B10	Gr.B	B.M01	M01	LLJ	154	190	201	224	241	214			Gr.Gris	613	613
M01-B10	Gr.B	B.M01	M01	LLJ	174	194	209	236	245	226			Gr.E	501	501
M03-A01	Gr.E	E.M03	M03	LLJ	146	142	193	244	225	190			Gr.E	501	501
M03-A01	Gr.E	E.M03	M03	LLJ	154	190	201	224	245	218			Gr.E	502	502
M03-A01	Gr.E	E.M03	M03	LLJ	170	198	201	224	245	222			Gr.E	503	503
M02-C58	Gr.E	E.M02	M02	LLJ	146	142	193	244	225	190			Gr.E	504	504
M02-C58	Gr.E	E.M02	M02	LLJ	154	190	201	224	245	218			Gr.E	505	505
M02-C58	Gr.E	E.M02	M02	LLJ	170	198	201	224	245	222			Gr.E	506	506
M02-C02	Gr.E	E.M02	M02	LLJ	146	142	193	244	225	190			Gr.E	507	507
M02-C02	Gr.E	E.M02	M02	LLJ	154	190	201	224	245	218			Gr.E	507	507
M02-C02	Gr.E	E.M02	M02	LLJ	170	198	205	224	245	222			Gr.E	507	507
M02-C07	Gr.E	E.M02	M02	LLJ	146	142	193	244	225	190			Gr.E	507	507
M02-C07	Gr.E	E.M02	M02	LLJ	154	190	201	224	245	218			Gr.E	507	507
M02-C07	Gr.E	E.M02	M02	LLJ	170	198	205	224	245	222			Gr.E	508	508
M02-C31	Gr.E	E.M02	M02	LLJ	146	142	193	244	225	190			Gr.E	508	508
M02-C31	Gr.E	E.M02	M02	LLJ	154	190	201	224	245	218			Gr.E	509	509
M02-C31	Gr.E	E.M02	M02	LLJ	170	198	205	224	245	222			Gr.E	510	510
M02-C65	Gr.E	E.M02	M02	LLJ	146	142	193	244	225	190			Gr.E	511	511
M02-C65	Gr.E	E.M02	M02	LLJ	154	190	201	224	245	218			Gr.E	512	512
M02-C65	Gr.E	E.M02	M02	LLJ	170	198	205	224	245	222			Gr.E	513	513
M02-C70	Gr.E	E.M02	M02	LLJ	146	142	193	244	225	190			Gr.E	514	514
M02-C70	Gr.E	E.M02	M02	LLJ	154	190	201	224	245	218			Gr.E	515	515
M02-C70	Gr.E	E.M02	M02	LLJ	170	198	205	224	245	222			Gr.E	515	515
M02-C10	Gr.E	E.M02	M02	LLJ	146	142	193	244	225	190			Gr.E	515	515
M02-C10	Gr.E	E.M02	M02	LLJ	154	190	201	224	245	218			Gr.E	515	515
M02-C10	Gr.E	E.M02	M02	LLJ	170	198	205	228	245	222			Gr.E	515	515
M02-C12	Gr.E	E.M02	M02	LLJ	146	142	193	244	225	190			Gr.E	516	516
M02-C12	Gr.E	E.M02	M02	LLJ	154	190	201	224	245	218			Gr.E	517	517
M02-C12	Gr.E	E.M02	M02	LLJ	170	198	205	224	245	218			Gr.E	517	517
M02-C25	Gr.E	E.M02	M02	LLJ	146	142	193	244	225	190			Gr.E	518	518
M02-C25	Gr.E	E.M02	M02	LLJ	154	190	201	224	241	218			Gr.E	519	519
M02-C25	Gr.E	E.M02	M02	LLJ	174	198	205	232	245	218			Gr.E	520	520
M02-C68	Gr.E	E.M02	M02	LLJ	146	142	193	244	225	190			Gr.E	520	520
M02-C68	Gr.E	E.M02	M02	LLJ	154	190	201	224	241	218			Gr.E	521	521
M02-C68	Gr.E	E.M02	M02	LLJ	174	198	205	232	245	218			Gr.E	522	522
M02-C53	Gr.E	E.M02	M02	LLJ	146	142	193	244	225	190			Gr.E	523	523
M02-C53	Gr.E	E.M02	M02	LLJ	154	190	201	224	241	218			Gr.E	524	524
M02-C53	Gr.E	E.M02	M02	LLJ	174	198	205	232	245	222			Gr.E	525	525
M02-C72	Gr.E	E.M02	M02	LLJ	146	142	193	244	225	190			Gr.E	525	525
M02-C72	Gr.E	E.M02	M02	LLJ	154	190	201	224	245	218			Gr.E	525	525
M02-C72	Gr.E	E.M02	M02	LLJ	174	198	205	224	245	222			Gr.E	525	525
M02-C80	Gr.E	E.M02	M02	LLJ	146	142	193	244	225	190			Gr.E	525	525
M02-C80	Gr.E	E.M02	M02	LLJ	154	190	201	228	245	218			Gr.E	525	525
M02-C80	Gr.E	E.M02	M02	LLJ	170	198	205	228	245	222			Gr.E	526	526
M03-B01	Gr.E	E.M03	M03	LLJ	146	142	193	244	225	190			Gr.E	527	527
M03-B01	Gr.E	E.M03	M03	LLJ	154	190	201	224	241	218			Gr.E	528	528
M03-B01	Gr.E	E.M03	M03	LLJ	174	198	249	232	245	222			Gr.E	529	529
M02-A02	Gr.E	E.M02	M02	LLJ	146	142	193	244	225	190			Gr.E	530	530
M02-A02	Gr.E	E.M02	M02	LLJ	154	190	201	224	245	218			Gr.E	531	531
M02-A02	Gr.E	E.M02	M02	LLJ	174	198	249	224	253	222			Gr.E	532	532
M02-C01	Gr.E	E.M02	M02	LLJ	146	142	193	244	225	190			Gr.E	533	533
M02-C01	Gr.E	E.M02	M02	LLJ	154	190	201	224	245	218			Gr.E	534	534
M02-C01	Gr.E	E.M02	M02	LLJ	170	198	249	224	253	218			Gr.E	535	535
M02-C05	Gr.E	E.M02	M02	LLJ	146	142	193	244	225	190			Gr.E	536	536
M02-C05	Gr.E	E.M02	M02	LLJ	154	190	201	224	245	218			Gr.E	537	537
M02-C05	Gr.E	E.M02	M02	LLJ	170	198	249	224	245	222			Gr.E	538	538
M02-C34	Gr.E	E.M02	M02	LLJ	146	142	193	244	225	190			Gr.E	539	539
M02-C34	Gr.E	E.M02	M02	LLJ	154	190	201	224	245	218			Gr.E	540	540
M02-C34	Gr.E	E.M02	M02	LLJ	170	198	249	224	245	222			Gr.E	541	541
M02-C08	Gr.E	E.M02	M02	LLJ	146	142	193	244	225	190			Gr.E	542	542
M02-C08	Gr.E	E.M02	M02	LLJ	154	190	201	224	245	218			Gr.E	543	543
M02-C08	Gr.E	E.M02	M02	LLJ	170	198	253	224	245	218			Gr.E	544	544
M02-C09	Gr.E	E.M02	M02	LLJ	146	142	193	244	225	190			Gr.E	545	545
M02-C09	Gr.E	E.M02	M02	LLJ	154	190	201	224	237	218			Gr.E	546	546
M02-C09	Gr.E	E.M02	M02	LLJ	174	198	249	224	245	222
M02-C32	Gr.E	E.M02	M02	LLJ	146	142	193	244	225	190
M02-C32	Gr.E	E.M02	M02	LLJ	154	190	201	224	245	218
M02-C32	Gr.E	E.M02	M02	LLJ	170	198	249	224	245	218
M02-C61	Gr.E	E.M02	M02	LLJ	146	142	193	244	225	190
M02-C61	Gr.E	E.M02	M02	LLJ	154	190	201	224	245	218
M02-C61	Gr.E	E.M02	M02	LLJ	170	198	249	224	245	218
M02-C64	Gr.E	E.M02	M02	LLJ	146	142	193	244	225	190
M02-C64	Gr.E	E.M02	M02	LLJ	154	190	201	224	245	218
M02-C64	Gr.E	E.M02	M02	LLJ	170	198	249	224	245	218
M02-C71	Gr.E	E.M02	M02	LLJ	146	142	193	244	225	190
M02-C71	Gr.E	E.M02	M02	LLJ	154	190	201	224	245	218
M02-C71	Gr.E	E.M02	M02	LLJ	170	198	249	224	245	218
M02-D01	Gr.E	E.M02	M02	LLJ	146	142	193	244	225	190
M02-D01	Gr.E	E.M02	M02	LLJ	154	190	201	224	245	218
M02-D01	Gr.E	E.M02	M02	LLJ	170	198	249	224	245	218
M02-C20	Gr.E	E.M02	M02	LLJ	146	142	193	244	225	190
M02-C20	Gr.E	E.M02	M02	LLJ	154	190	201	224	241	218
M02-C20	Gr.E	E.M02	M02	LLJ	170	198	249	224	245	218
M02-C43	Gr.E	E.M02	M02	LLJ	146	142	193	244	225	190
M02-C43	Gr.E	E.M02	M02	LLJ	154	190	201	224	241	218
M02-C43	Gr.E	E.M02	M02	LLJ	170	198	249	224	245	218
M02-C30	Gr.E	E.M02	M02	LLJ	146	142	193	244	225	190
M02-C30	Gr.E	E.M02	M02	LLJ	154	190	201	224	237	218
M02-C30	Gr.E	E.M02	M02	LLJ	170	198	249	224	245	218
M02-C33	Gr.E	E.M02	M02	LLJ	146	142	193	244	225	190
M02-C33	Gr.E	E.M02	M02	LLJ	154	190	201	224	245	218
M02-C33	Gr.E	E.M02	M02	LLJ	174	198	249	224	245	222
M02-C42	Gr.E	E.M02	M02	LLJ	146	142	193	244	225	190
M02-C42	Gr.E	E.M02	M02	LLJ	154	190	201	220	241	218
M02-C42	Gr.E	E.M02	M02	LLJ	174	198	249	224	245	222
M02-C69	Gr.E	E.M02	M02	LLJ	146	142	193	244	225	190
M02-C69	Gr.E	E.M02	M02	LLJ	154	190	201	224	241	218
M02-C69	Gr.E	E.M02	M02	LLJ	170	198	249	224	245	222
M02-C60	Gr.E	E.M02	M02	LLJ	146	142	193	244	225	190
M02-C60	Gr.E	E.M02	M02	LLJ	154	190	201	224	245	218
M02-C60	Gr.E	E.M02	M02	LLJ	174	194	249	232	245	218
M02-C74	Gr.E	E.M02	M02	LLJ	146	142	193	244	225	190
M02-C74	Gr.E	E.M02	M02	LLJ	154	190	201	224	241	218
M02-C74	Gr.E	E.M02	M02	LLJ	178	198	249	232	245	222
M02-C75	Gr.E	E.M02	M02	LLJ	146	142	193	244	225	190
M02-C75	Gr.E	E.M02	M02	LLJ	154	190	201	224	245	218
M02-C75	Gr.E	E.M02	M02	LLJ	166	198	249	232	245	222
M02-C79	Gr.E	E.M02	M02	LLJ	146	142	193	244	225	190
M02-C79	Gr.E	E.M02	M02	LLJ	154	190	201	224	245	218
M02-C79	Gr.E	E.M02	M02	LLJ	174	194	249	232	245	222
M02-C81	Gr.E	E.M02	M02	LLJ	146	142	193	244	225	190
M02-C81	Gr.E	E.M02	M02	LLJ	154	190	201	224	245	218
M02-C81	Gr.E	E.M02	M02	LLJ	178	198	249	224	245	222
M02-A01	Gr.E	E.M02	M02	LLJ	146	178	193	244	225	190
M02-A01	Gr.E	E.M02	M02	LLJ	154	190	201	224	241	218
M02-A01	Gr.E	E.M02	M02	LLJ	178	202	249	228	249	222
M02-C27	Gr.E	E.M02	M02	LLJ	146	178	193	244	225	190
M02-C27	Gr.E	E.M02	M02	LLJ	154	190	201	224	237	218
M02-C27	Gr.E	E.M02	M02	LLJ	174	198	249	224	245	222
M02-B02	Gr.E	E.M02	M02	LLJ	146	190	193	244	225	190
M02-B02	Gr.E	E.M02	M02	LLJ	154	198	201	224	245	218
M02-B02	Gr.E	E.M02	M02	LLJ	182	210	205	232	253	218
M02-C11	Gr.E	E.M02	M02	LLJ	146	190	193	244	225	190
M02-C11	Gr.E	E.M02	M02	LLJ	154	198	201	224	245	218
M02-C11	Gr.E	E.M02	M02	LLJ	182	210	205	232	245	218
M02-C17	Gr.E	E.M02	M02	LLJ	146	186	193	244	225	194
M02-C17	Gr.E	E.M02	M02	LLJ	154	190	201	224	245	218
M02-C17	Gr.E	E.M02	M02	LLJ	166	198	201	224	245	222
M02-C21	Gr.E	E.M02	M02	LLJ	146	190	193	244	225	194
M02-C21	Gr.E	E.M02	M02	LLJ	154	198	201	224	241	218
M02-C21	Gr.E	E.M02	M02	LLJ	154	198	201	224	245	222
M02-C40	Gr.E	E.M02	M02	LLJ	146	190	193	244	225	194
M02-C40	Gr.E	E.M02	M02	LLJ	154	198	201	224	241	218
M02-C40	Gr.E	E.M02	M02	LLJ	182	210	205	232	245	222
M02-C16	Gr.E	E.M02	M02	LLJ	146	190	193	244	225	190
M02-C16	Gr.E	E.M02	M02	LLJ	154	198	201	224	245	218
M02-C16	Gr.E	E.M02	M02	LLJ	170	198	249	224	245	218
M02-C23	Gr.E	E.M02	M02	LLJ	146	190	193	244	225	194
M02-C23	Gr.E	E.M02	M02	LLJ	154	198	201	224	241	210
M02-C23	Gr.E	E.M02	M02	LLJ	182	210	205	232	245	230
M01-B04	Gr.E	E.M01	M01	LLJ	146	194	193	244	225	190
M01-B04	Gr.E	E.M01	M01	LLJ	154	194	197	224	229	222
M01-B04	Gr.E	E.M01	M01	LLJ	174	198	205	232	241	230
M01-B21	Gr.E	E.M01	M01	LLJ	146	194	193	244	225	190
M01-B21	Gr.E	E.M01	M01	LLJ	154	194	197	224	237	222
M01-B21	Gr.E	E.M01	M01	LLJ	174	198	205	224	241	230
M02-C29	Gr.E	E.M02	M02	LLJ	146	142	193	244	225	190
M02-C29	Gr.E	E.M02	M02	LLJ	154	190	201	224	237	218
M02-C29	Gr.E	E.M02	M02	LLJ	174	198	205	224	245	230
M02-C28	Gr.E	E.M02	M02	LLJ	146	186	193	244	225	190
M02-C28	Gr.E	E.M02	M02	LLJ	154	190	165	220	245	202
M02-C28	Gr.E	E.M02	M02	LLJ	174	198	165	224	245	202
M02-C35	Gr.E	E.M02	M02	LLJ	146	142	193	244	225	190
M02-C35	Gr.E	E.M02	M02	LLJ	154	190	165	224	245	218
M02-C35	Gr.E	E.M02	M02	LLJ	174	198	249	228	245	222
M01-B06	Gr.E	E.M01	M01	LLJ	146	194	193	244	225	190
M01-B06	Gr.E	E.M01	M01	LLJ	154	198	201	224	233	202
M01-B06	Gr.E	E.M01	M01	LLJ	174	198	205	232	245	218
M04-A01	Gr.C	C.M04	M04	LLJ	130	194	177	244	197	190
M04-A01	Gr.C	C.M04	M04	LLJ	146	198	189	224	249	210
M04-A01	Gr.C	C.M04	M04	LLJ	182	214	241	224	249	218
M04-A02	Gr.C	C.M04	M04	LLJ	130	194	177	244	197	190
M04-A02	Gr.C	C.M04	M04	LLJ	146	198	189	224	241	210
M04-A02	Gr.C	C.M04	M04	LLJ	182	210	241	228	241	210
M04-A07	Gr.C	C.M04	M04	LLJ	130	194	177	244	197	190
M04-A07	Gr.C	C.M04	M04	LLJ	146	194	205	224	237	214
M04-A07	Gr.C	C.M04	M04	LLJ	178	214	241	228	241	218
M04-D03	Gr.C	C.M04	M04	LLJ	130	194	177	244	197	190
M04-D03	Gr.C	C.M04	M04	LLJ	146	198	205	224	237	214
M04-D03	Gr.C	C.M04	M04	LLJ	178	214	241	228	245	218
M04-E03	Gr.C	C.M04	M04	LLJ	130	190	177	244	197	190
M04-E03	Gr.C	C.M04	M04	LLJ	146	194	205	228	253	210
M04-E03	Gr.C	C.M04	M04	LLJ	178	214	241	228	253	218
M05-B05	Gr.C	C.M05	M05	LLJ	130	194	177	244	197	190
M05-B05	Gr.C	C.M05	M05	LLJ	146	198	201	228	245	210
M05-B05	Gr.C	C.M05	M05	LLJ	174	214	241	228	245	218
M05-B06	Gr.C	C.M05	M05	LLJ	130	198	177	244	197	190
M05-B06	Gr.C	C.M05	M05	LLJ	146	198	201	220	245	210
M05-B06	Gr.C	C.M05	M05	LLJ	174	214	241	228	245	218
M05-E01	Gr.C	C.M05	M05	LLJ	130	194	177	244	197	194
M05-E01	Gr.C	C.M05	M05	LLJ	146	198	201	228	245	210
M05-E01	Gr.C	C.M05	M05	LLJ	174	214	241	228	249	230
M05-E02	Gr.C	C.M05	M05	LLJ	130	194	177	244	197	190
M05-E02	Gr.C	C.M05	M05	LLJ	146	198	201	220	245	210
M05-E02	Gr.C	C.M05	M05	LLJ	174	214	241	228	245	218
M04-A04	Gr.C	C.M04	M04	LLJ	130	194	177	244	197	190
M04-A04	Gr.C	C.M04	M04	LLJ	146	198	189	224	245	202
M04-A04	Gr.C	C.M04	M04	LLJ	182	210	241	228	245	218
M04-B01	Gr.C	C.M04	M04	LLJ	130	194	177	244	197	190
M04-B01	Gr.C	C.M04	M04	LLJ	146	198	189	228	241	202
M04-B01	Gr.C	C.M04	M04	LLJ	182	218	241	228	245	218
M04-C02	Gr.C	C.M04	M04	LLJ	130	194	177	244	197	190
M04-C02	Gr.C	C.M04	M04	LLJ	146	198	189	224	245	202
M04-C02	Gr.C	C.M04	M04	LLJ	182	218	241	228	245	218
M04-C03	Gr.C	C.M04	M04	LLJ	130	194	177	244	197	190
M04-C03	Gr.C	C.M04	M04	LLJ	146	198	189	224	241	202
M04-C03	Gr.C	C.M04	M04	LLJ	182	214	241	228	245	218
M04-D01	Gr.C	C.M04	M04	LLJ	130	194	177	244	197	190
M04-D01	Gr.C	C.M04	M04	LLJ	146	198	189	224	241	202
M04-D01	Gr.C	C.M04	M04	LLJ	182	214	241	228	245	218
M04-E01	Gr.C	C.M04	M04	LLJ	130	194	177	244	197	190
M04-E01	Gr.C	C.M04	M04	LLJ	146	198	189	224	241	202
M04-E01	Gr.C	C.M04	M04	LLJ	182	218	241	228	245	218
M05-B10	Gr.C	C.M05	M05	LLJ	130	194	177	244	197	190
M05-B10	Gr.C	C.M05	M05	LLJ	146	198	189	224	245	202
M05-B10	Gr.C	C.M05	M05	LLJ	182	214	245	228	245	218
M04-A05	Gr.C	C.M04	M04	LLJ	146	142	177	244	197	190
M04-A05	Gr.C	C.M04	M04	LLJ	166	190	205	224	245	214
M04-A05	Gr.C	C.M04	M04	LLJ	170	210	241	232	245	218
M05-B01	Gr.C	C.M05	M05	LLJ	146	142	177	244	197	190
M05-B01	Gr.C	C.M05	M05	LLJ	166	190	205	224	241	214
M05-B01	Gr.C	C.M05	M05	LLJ	170	206	241	232	245	218
M05-B03	Gr.C	C.M05	M05	LLJ	146	142	177	244	197	190
M05-B03	Gr.C	C.M05	M05	LLJ	166	190	205	224	241	214
M05-B03	Gr.C	C.M05	M05	LLJ	170	206	241	232	245	218
M05-B07	Gr.C	C.M05	M05	LLJ	146	142	177	244	197	190
M05-B07	Gr.C	C.M05	M05	LLJ	166	190	205	224	245	214
M05-B07	Gr.C	C.M05	M05	LLJ	170	206	241	224	245	218
M05-B11	Gr.C	C.M05	M05	LLJ	146	142	177	244	197	190
M05-B11	Gr.C	C.M05	M05	LLJ	166	190	205	224	245	214
M05-B11	Gr.C	C.M05	M05	LLJ	170	210	241	224	245	218
M04-A06	Gr.C	C.M04	M04	LLJ	130	142	177	244	197	190
M04-A06	Gr.C	C.M04	M04	LLJ	146	194	201	220	241	214
M04-A06	Gr.C	C.M04	M04	LLJ	166	214	241	228	249	218
M04-D02	Gr.C	C.M04	M04	LLJ	130	142	177	244	197	190
M04-D02	Gr.C	C.M04	M04	LLJ	146	194	201	220	241	214
M04-D02	Gr.C	C.M04	M04	LLJ	166	214	241	228	249	218
M04-C01	Gr.C	C.M04	M04	LLJ	130	142	177	244	197	190
M04-C01	Gr.C	C.M04	M04	LLJ	146	194	197	224	245	218
M04-C01	Gr.C	C.M04	M04	LLJ	174	214	241	228	249	218
M05-A01	Gr.C	C.M05	M05	LLJ	130	194	177	244	197	190
M05-A01	Gr.C	C.M05	M05	LLJ	146	198	193	220	241	214
M05-A01	Gr.C	C.M05	M05	LLJ	170	214	193	228	241	218
M05-B02	Gr.C	C.M05	M05	LLJ	130	194	177	244	197	190
M05-B02	Gr.C	C.M05	M05	LLJ	146	198	193	228	241	218
M05-B02	Gr.C	C.M05	M05	LLJ	170	214	193	228	241	222
M05-B08	Gr.C	C.M05	M05	LLJ	130	194	177	244	197	190
M05-B08	Gr.C	C.M05	M05	LLJ	146	198	189	220	241	210
M05-B08	Gr.C	C.M05	M05	LLJ	170	214	189	228	241	218
M05-B09	Gr.C	C.M05	M05	LLJ	130	194	177	244	197	190
M05-B09	Gr.C	C.M05	M05	LLJ	146	198	193	220	241	214
M05-B09	Gr.C	C.M05	M05	LLJ	170	214	201	228	241	218
M05-B12	Gr.C	C.M05	M05	LLJ	130	194	177	244	197	190
M05-B12	Gr.C	C.M05	M05	LLJ	146	198	193	220	241	218
M05-B12	Gr.C	C.M05	M05	LLJ	170	214	193	228	241	218
M05-B14	Gr.C	C.M05	M05	LLJ	130	194	177	244	197	190
M05-B14	Gr.C	C.M05	M05	LLJ	146	198	193	220	241	218
M05-B14	Gr.C	C.M05	M05	LLJ	170	214	193	228	241	218
M05-C01	Gr.C	C.M05	M05	LLJ	130	194	177	244	197	190
M05-C01	Gr.C	C.M05	M05	LLJ	146	198	193	220	241	218
M05-C01	Gr.C	C.M05	M05	LLJ	170	214	193	228	241	218
M05-D01	Gr.C	C.M05	M05	LLJ	130	194	177	244	197	194
M05-D01	Gr.C	C.M05	M05	LLJ	146	198	193	228	241	218
M05-D01	Gr.C	C.M05	M05	LLJ	170	214	193	228	241	222
M02-B01	Gr.D3	D3.M02	M02	LLJ	146	194	177	248	225	190
M02-B01	Gr.D3	D3.M02	M02	LLJ	170	194	193	224	237	186
M02-B01	Gr.D3	D3.M02	M02	LLJ	174	242	201	224	249	214
E03-A11	Gr.D3	D3.E03	E03	LLJ	154	194	177	252	229	194
E03-A11	Gr.D3	D3.E03	E03	LLJ	170	210	197	224	233	182
E03-A11	Gr.D3	D3.E03	E03	LLJ	170	218	201	232	237	210
E03-B03	Gr.D3	D3.E03	E03	LLJ	154	194	177	252	229	194
E03-B03	Gr.D3	D3.E03	E03	LLJ	170	210	197	224	233	182
E03-B03	Gr.D3	D3.E03	E03	LLJ	170	218	201	232	237	214
E03-A07	Gr.D3	D3.E03	E03	LLJ	154	194	177	252	229	194
E03-A07	Gr.D3	D3.E03	E03	LLJ	170	210	197	224	237	182
E03-A07	Gr.D3	D3.E03	E03	LLJ	170	218	201	232	237	214
E03-A09	Gr.D3	D3.E03	E03	LLJ	154	194	177	252	229	194
E03-A09	Gr.D3	D3.E03	E03	LLJ	170	210	197	224	233	182
E03-A09	Gr.D3	D3.E03	E03	LLJ	170	218	201	232	237	210
E03-A12	Gr.D3	D3.E03	E03	LLJ	154	194	181	252	229	194
E03-A12	Gr.D3	D3.E03	E03	LLJ	170	210	197	224	233	182
E03-A12	Gr.D3	D3.E03	E03	LLJ	170	218	201	232	237	210
E03-A01	Gr.D3	D3.E03	E03	LLJ	154	142	177	248	229	194
E03-A01	Gr.D3	D3.E03	E03	LLJ	166	194	197	232	241	218
E03-A01	Gr.D3	D3.E03	E03	LLJ	174	214	205	236	241	222
E03-A03	Gr.D3	D3.E03	E03	LLJ	154	142	177	248	229	194
E03-A03	Gr.D3	D3.E03	E03	LLJ	166	194	197	232	241	218
E03-A03	Gr.D3	D3.E03	E03	LLJ	174	214	205	236	241	222
E03-A04	Gr.D3	D3.E03	E03	LLJ	154	142	177	248	229	194
E03-A04	Gr.D3	D3.E03	E03	LLJ	166	194	197	232	241	218
E03-A04	Gr.D3	D3.E03	E03	LLJ	174	214	205	236	241	222
E03-A06	Gr.D3	D3.E03	E03	LLJ	154	142	177	248	229	194
E03-A06	Gr.D3	D3.E03	E03	LLJ	166	194	197	232	241	218
E03-A06	Gr.D3	D3.E03	E03	LLJ	174	214	205	236	241	222
E03-B04	Gr.D3	D3.E03	E03	LLJ	154	142	177	248	229	194
E03-B04	Gr.D3	D3.E03	E03	LLJ	166	194	197	232	241	218
E03-B04	Gr.D3	D3.E03	E03	LLJ	174	214	205	236	241	222
E03-A02	Gr.D3	D3.E03	E03	LLJ	154	142	177	248	229	194
E03-A02	Gr.D3	D3.E03	E03	LLJ	166	194	197	232	245	218
E03-A02	Gr.D3	D3.E03	E03	LLJ	174	218	205	236	245	218
E03-A10	Gr.D3	D3.E03	E03	LLJ	154	142	177	248	229	194
E03-A10	Gr.D3	D3.E03	E03	LLJ	166	194	197	232	241	214
E03-A10	Gr.D3	D3.E03	E03	LLJ	174	214	205	236	241	218
E03-B01	Gr.D3	D3.E03	E03	LLJ	154	142	177	248	229	194
E03-B01	Gr.D3	D3.E03	E03	LLJ	166	194	197	232	233	218
E03-B01	Gr.D3	D3.E03	E03	LLJ	174	214	205	236	237	222
E03-B02	Gr.D3	D3.E03	E03	LLJ	150	142	177	248	229	194
E03-B02	Gr.D3	D3.E03	E03	LLJ	162	194	197	232	233	182
E03-B02	Gr.D3	D3.E03	E03	LLJ	174	222	205	232	233	218
E03-A05	Gr.D3	D3.E03	E03	LLJ	150	142	177	248	229	194
E03-A05	Gr.D3	D3.E03	E03	LLJ	166	194	201	236	233	186
E03-A05	Gr.D3	D3.E03	E03	LLJ	182	226	205	236	233	218
E03-A08	Gr.D3	D3.E03	E03	LLJ	130	190	177	252	229	194
E03-A08	Gr.D3	D3.E03	E03	LLJ	150	194	197	228	241	182
E03-A08	Gr.D3	D3.E03	E03	LLJ	170	222	241	232	241	210
M06-004	Gr.A	A.M06	M06	LLLJ	150	142	137	244	225	194
M06-004	Gr.A	A.M06	M06	LLLJ	154	186	197	220	241	206
M06-004	Gr.A	A.M06	M06	LLLJ	174	206	201	228	241	210
M06-004	Gr.A	A.M06	M06	LLLJ	186	210	241	232	245	230
M02-C54	Gr.B	B.M02	M02	LLLJ	146	142	177	244	217	190
M02-C54	Gr.B	B.M02	M02	LLLJ	154	190	201	224	241	218
M02-C54	Gr.B	B.M02	M02	LLLJ	170	194	201	232	241	218
M02-C54	Gr.B	B.M02	M02	LLLJ	174	194	249	236	245	222
M02-C48	Gr.E	E.M02	M02	LLLJ	146	142	193	244	225	190
M02-C48	Gr.E	E.M02	M02	LLLJ	154	178	201	224	245	218
M02-C48	Gr.E	E.M02	M02	LLLJ	170	190	201	224	245	218
M02-C48	Gr.E	E.M02	M02	LLLJ	174	198	249	224	245	222
M02-C51	Gr.E	E.M02	M02	LLLJ	146	142	193	244	225	190
M02-C51	Gr.E	E.M02	M02	LLLJ	154	190	201	224	241	218
M02-C51	Gr.E	E.M02	M02	LLLJ	170	190	205	224	241	218
M02-C51	Gr.E	E.M02	M02	LLLJ	170	198	249	224	245	222
M01-B20	Gr.E	E.M01	M01	LLLJ	146	142	193	244	225	190
M01-B20	Gr.E	E.M01	M01	LLLJ	154	194	197	224	229	222
M01-B20	Gr.E	E.M01	M01	LLLJ	158	198	205	224	237	226
M01-B20	Gr.E	E.M01	M01	LLLJ	174	202	249	232	245	234
M04-E02	Gr.C	C.M04	M04	LLLJ	130	142	177	244	197	190
M04-E02	Gr.C	C.M04	M04	LLLJ	146	194	197	224	241	218
M04-E02	Gr.C	C.M04	M04	LLLJ	166	194	201	228	245	218
M04-E02	Gr.C	C.M04	M04	LLLJ	174	210	241	228	249	218
M05-B13	Gr.C	C.M05	M05	LLLJ	130	142	177	244	197	190
M05-B13	Gr.C	C.M05	M05	LLLJ	146	194	197	224	241	210
M05-B13	Gr.C	C.M05	M05	LLLJ	166	194	201	228	241	218
M05-B13	Gr.C	C.M05	M05	LLLJ	174	214	241	228	241	234
M01-B07	Gr.B	B.M01	M01	LJ	146	190	177	244	217	190
M01-B07	Gr.B	B.M01	M01	LJ	154	194	201	236	241	214
M01-B15	Gr.B	B.M01	M01	LJ	146	190	177	244	217	190
M01-B15	Gr.B	B.M01	M01	LJ	154	194	201	236	241	214
M01-B24	Gr.B	B.M01	M01	LJ	146	190	177	244	217	190
M01-B24	Gr.B	B.M01	M01	LJ	154	194	201	236	241	214
M01-C01	Gr.B	B.M01	M01	LJ	146	190	177	244	217	190
M01-C01	Gr.B	B.M01	M01	LJ	154	194	201	236	241	214
M01-B05	Gr.E	E.M01	M01	LJ	146	190	193	244	225	190
M01-B05	Gr.E	E.M01	M01	LJ	154	198	201	224	245	218
M01-B16	Gr.E	E.M01	M01	LJ	146	190	193	244	225	190
M01-B16	Gr.E	E.M01	M01	LJ	154	198	201	224	245	218
M02-C36	Gr.E	E.M02	M02	LJ	146	190	193	244	225	190
M02-C36	Gr.E	E.M02	M02	LJ	154	198	201	224	245	218
M02-C55	Gr.E	E.M02	M02	LJ	146	190	193	244	225	190
M02-C55	Gr.E	E.M02	M02	LJ	154	198	201	224	245	218
M02-C57	Gr.E	E.M02	M02	LJ	146	190	193	244	225	190
M02-C57	Gr.E	E.M02	M02	LJ	154	198	201	224	245	218
M02-C78	Gr.E	E.M02	M02	LJ	146	190	193	244	225	190
M02-C78	Gr.E	E.M02	M02	LJ	154	198	201	224	245	218
M02-C37	Gr.E	E.M02	M02	LJ	146	190	193	244	225	190
M02-C37	Gr.E	E.M02	M02	LJ	154	198	201	224	245	218
M01-B13	Gr.E	E.M01	M01	LJ	146	190	193	244	225	190
M01-B13	Gr.E	E.M01	M01	LJ	154	198	201	224	245	210
E01-005	Gr.D2	D2.E01	E01	LJ	150	194	177	252	225	190
E01-005	Gr.D2	D2.E01	E01	LJ	174	222	193	224	229	186
E01-012	Gr.D2	D2.E01	E01	LJ	150	194	177	252	225	190
E01-012	Gr.D2	D2.E01	E01	LJ	174	222	193	224	229	186
E01-013	Gr.D2	D2.E01	E01	LJ	150	194	177	252	225	190
E01-013	Gr.D2	D2.E01	E01	LJ	174	222	193	224	229	186
E01-014	Gr.D2	D2.E01	E01	LJ	150	194	177	252	225	190
E01-014	Gr.D2	D2.E01	E01	LJ	174	222	193	224	229	186
E01-015	Gr.D2	D2.E01	E01	LJ	150	194	177	252	225	190
E01-015	Gr.D2	D2.E01	E01	LJ	174	222	193	224	229	186
E01-023	Gr.D2	D2.E01	E01	LJ	150	194	177	252	225	190
E01-023	Gr.D2	D2.E01	E01	LJ	174	222	193	224	229	186
E01-032	Gr.D2	D2.E01	E01	LJ	150	194	177	252	225	190
E01-032	Gr.D2	D2.E01	E01	LJ	174	222	193	224	229	186
E01-033	Gr.D2	D2.E01	E01	LJ	150	194	177	252	225	190
E01-033	Gr.D2	D2.E01	E01	LJ	174	222	193	224	229	186
E01-034	Gr.D2	D2.E01	E01	LJ	150	194	177	252	225	190
E01-034	Gr.D2	D2.E01	E01	LJ	174	222	193	224	229	186
E01-007	Gr.D2	D2.E01	E01	LJ	150	194	177	252	225	190
E01-007	Gr.D2	D2.E01	E01	LJ	170	222	193	224	229	186
E01-009	Gr.D2	D2.E01	E01	LJ	150	194	177	252	225	190
E01-009	Gr.D2	D2.E01	E01	LJ	174	222	193	224	229	186
E02-A02	Gr.D2	D2.E02	E02	LJ	146	194	177	252	221	194
E02-A02	Gr.D2	D2.E02	E02	LJ	170	222	205	228	233	186
E02-A04	Gr.D2	D2.E02	E02	LJ	146	194	177	252	221	194
E02-A04	Gr.D2	D2.E02	E02	LJ	170	222	205	228	233	186
E02-A05	Gr.D2	D2.E02	E02	LJ	146	194	177	252	221	190
E02-A05	Gr.D2	D2.E02	E02	LJ	170	230	205	228	233	186
E02-A06	Gr.D2	D2.E02	E02	LJ	146	194	177	252	221	190
E02-A06	Gr.D2	D2.E02	E02	LJ	170	230	205	228	233	186
E02-A01	Gr.D2	D2.E02	E02	LJ	146	194	177	252	221	190
E02-A01	Gr.D2	D2.E02	E02	LJ	170	230	205	228	233	186
E02-A03	Gr.D2	D2.E02	E02	LJ	146	194	177	252	221	190
E02-A03	Gr.D2	D2.E02	E02	LJ	170	230	205	228	233	186
E02-A07	Gr.D2	D2.E02	E02	LJ	146	194	177	252	221	190
E02-A07	Gr.D2	D2.E02	E02	LJ	170	222	205	228	233	186
E02-A14	Gr.D2	D2.E02	E02	LJ	146	194	177	252	221	190
E02-A14	Gr.D2	D2.E02	E02	LJ	170	222	205	228	233	186
E02-A15	Gr.D2	D2.E02	E02	LJ	146	194	177	252	221	190
E02-A15	Gr.D2	D2.E02	E02	LJ	170	222	205	228	233	186
E02-A08	Gr.D2	D2.E02	E02	LJ	146	194	177	252	221	194
E02-A08	Gr.D2	D2.E02	E02	LJ	170	222	205	228	233	186
E02-A09	Gr.D2	D2.E02	E02	LJ	146	194	177	252	221	194
E02-A09	Gr.D2	D2.E02	E02	LJ	170	222	205	228	233	186
E02-A10	Gr.D2	D2.E02	E02	LJ	146	194	177	252	221	194
E02-A10	Gr.D2	D2.E02	E02	LJ	170	222	205	228	233	186
E02-A12	Gr.D2	D2.E02	E02	LJ	146	194	177	252	221	190
E02-A12	Gr.D2	D2.E02	E02	LJ	166	222	205	228	233	186
E02-A13	Gr.D2	D2.E02	E02	LJ	146	194	177	252	221	190
E02-A13	Gr.D2	D2.E02	E02	LJ	166	222	205	228	233	186
E02-A16	Gr.D2	D2.E02	E02	LJ	146	194	177	252	221	190
E02-A16	Gr.D2	D2.E02	E02	LJ	166	222	205	228	233	186
E02-A11	Gr.D2	D2.E02	E02	LJ	146	198	177	252	221	190
E02-A11	Gr.D2	D2.E02	E02	LJ	170	230	205	228	233	186

## Sheet: LL alleles
			Matrix in population format >>>							LL allelic frequencies
										AjeD283
ID										AjeD94
										AmaD42
		pop	AjeD283		AjeD94		AmaD42		Mito	pop
M07-A03	,	M07	182	194	142	142	201	253	LL	M07-A03, 182194 142142 201253
M07-A04	,	M07	174	182	142	142	201	201	LL	M07-A04, 174182 142142 201201
M07-C01	,	M07	174	182	142	142	201	201	LL	M07-C01, 174182 142142 201201
M07-C02	,	M07	182	194	142	142	000	000	LL	M07-C02, 182194 142142 000000
M07-D01	,	M07	170	194	142	142	201	253	LL	M07-D01, 170194 142142 201253
M07-E02	,	M07	174	194	142	142	201	201	LL	M07-E02, 174194 142142 201201
		pop								pop
M02-C03	,	M02	170	174	142	178	249	249	LL	M02-C03, 170174 142178 249249
M02-C13	,	M02	170	174	142	186	249	249	LL	M02-C13, 170174 142186 249249
M02-C15	,	M02	170	174	142	142	249	249	LL	M02-C15, 170174 142142 249249
M02-C19	,	M02	170	174	142	178	249	249	LL	M02-C19, 170174 142178 249249
M02-C39	,	M02	170	174	142	142	249	249	LL	M02-C39, 170174 142142 249249
M02-C41	,	M02	170	174	142	142	249	249	LL	M02-C41, 170174 142142 249249
M02-C44	,	M02	166	174	142	142	249	249	LL	M02-C44, 166174 142142 249249
M02-C45	,	M02	170	174	142	178	205	249	LL	M02-C45, 170174 142178 205249
M02-C46	,	M02	166	174	142	142	205	249	LL	M02-C46, 166174 142142 205249
M02-C47	,	M02	170	174	142	178	249	249	LL	M02-C47, 170174 142178 249249
M02-C49	,	M02	170	174	142	142	205	249	LL	M02-C49, 170174 142142 205249
M02-C50	,	M02	170	174	142	178	249	249	LL	M02-C50, 170174 142178 249249
M02-C52	,	M02	166	174	142	142	205	249	LL	M02-C52, 166174 142142 205249
M02-C56	,	M02	166	174	142	142	205	249	LL	M02-C56, 166174 142142 205249
M02-C59	,	M02	166	174	142	178	249	249	LL	M02-C59, 166174 142178 249249
M02-C63	,	M02	166	174	142	142	205	249	LL	M02-C63, 166174 142142 205249
M02-C67	,	M02	166	174	142	178	249	249	LL	M02-C67, 166174 142178 249249
M02-C73	,	M02	166	174	142	178	249	249	LL	M02-C73, 166174 142178 249249
M02-C76	,	M02	162	170	142	142	205	249	LL	M02-C76, 162170 142142 205249
M02-C77	,	M02	170	174	142	142	249	249	LL	M02-C77, 170174 142142 249249
		pop								pop
M01-B03	,	M01	162	174	142	182	239	245	LL	M01-B03, 162174 142182 239245
M01-B19	,	M01	150	158	202	202	205	209	LL	M01-B19, 150158 202202 205209

## Sheet: Statistics on m-sat scores
	AjeD283			AjeD94			AmaD42L			AjeD422L			AjeD23L			AjeD84L			AjeD346J			AjeD294			AjeD378			AmaD42J			AjeD422J			AjeD23J			AjeD84J			AjeD13
	alleles	|xi - x|/4	|xi - xi±1|/4	alleles	|xi - x|/4	|xi - xi±1|/4	alleles	|xi - x|/4	|xi - xi±1|/4	alleles	|xi - x|/4	|xi - xi±1|/4	alleles	|xi - x|/4	|xi - xi±1|/4	alleles	|xi - x|/4	|xi - xi±1|/4	alleles	|xi - x|/4	|xi - xi±1|/4	alleles	|xi - x|/4	|xi - xi±1|/4	alleles	|xi - x|/4	|xi - xi±1|/4	alleles	|xi - x|/4	|xi - xi±1|/4	alleles	|xi - x|/4	|xi - xi±1|/4	alleles	|xi - x|/4	|xi - xi±1|/4	alleles	|xi - x|/4	|xi - xi±1|/4	alleles	|xi - x|/4	|xi - xi±1|/4
	130	8.25	4	142	60.5	9	165	13	6	220	2	1	229	3	1	182	7.45455	1	180	1.5	1	234	2	1	220	7.25	2	133	9.42857	1	244	1	1	197	5	4	150	7.83333	5	200	3.5	1
	146	4.25	2.5	178	24.5	5	189	7	3.5	224	1	1	233	2	1	186	6.45455	2.5	184	0.5	1	238	1	1	228	5.25	1.5	137	8.42857	5.5	248	0	1	213	1	2.5	170	2.83333	4.5	204	2.5	1
	150	3.25	1	182	20.5	1	193	6	1	228	0	1	237	1	1	202	2.45455	2.5	188	0.5	1	242	0	1	232	4.25	1	177	1.57143	5.5	252	1	1	217	0	1	186	1.16667	2.5	208	1.5	1
	154	2.25	1	186	16.5	1	197	5	1	232	1	1	241	0	1	206	1.45455	1	192	1.5	1	246	1	1	236	3.25	1	181	2.57143	1				221	1	1	190	2.16667	1	212	0.5	1
	158	1.25	1	190	12.5	1	201	4	1	236	2	1	245	1	1	210	0.454545	1				250	2	1	240	2.25	1	185	3.57143	1				225	2	1	194	3.16667	1	216	0.5	1
	162	0.25	1	194	8.5	1	205	3	1				249	2	1	214	0.545455	1							244	1.25	1	189	4.57143	1				229	3	1	198	4.16667	1	220	1.5	1
	166	0.75	1	198	4.5	1	209	2	4.5				253	3	1	218	1.54545	1							248	0.25	2	193	5.57143	1										224	2.5	1
	170	1.75	1	202	0.5	1	241	6	4.5							222	2.54545	1							260	2.75	2													228	3.5	1
	174	2.75	1	206	3.5	1	245	7	1							226	3.54545	1							264	3.75	1
	178	3.75	1	210	7.5	1	249	8	1							230	4.54545	1							268	4.75	1
	182	4.75	1	214	11.5	1	253	9	1							234	5.54545	1							272	5.75	1
	186	5.75	1	218	15.5	1	257	10	1																276	6.75	1
				222	19.5	1
				226	23.5	1
				230	27.5	2
				242	39.5	3
Mean	163	3.25	1.375	202.5	18.5	1.9375	217	6.66667	2.20833	228	1.2	1	241	1.71429	1	211.818	3.32231	1.27273	186	1	1	242	1.2	1	249	3.95833	1.29167	170.714	5.10204	2.28571	248	0.666667	1	217	2	1.75	181.333	3.55556	2.5	214	2	1
Variance	268			592.8			928			40			74.6667			285.964			26.6667			40			346.545			623.238			16			128			329.067			96
Standard deviation	16.3707	2.28632		24.3475	15.0908		30.4631	3.08466		6.32456	0.83666		8.64099	1.1127		16.9105	2.39399		5.16398	0.57735		6.32456	0.83666		18.6157	2.13689		24.9647	2.92969		4	0.57735		11.3137	1.78885		18.1402	2.32299		9.79796	1.19523
Legend
|xi - x|/4	Number of mutation steps between a given allele and the mean of the locus
|xi - xi±1|/4	Number of mutation steps between a given allele and its neighbours
	|xi - x|/4	|xi - xi±1|/4					|xi - x|/4	|xi - xi±1|/4
Mean for L-loci	3.22582	1.37027	Standard deviation for L-loci				2.46559	0.573313
Mean for J-loci	2.43532	1.47842	Standard deviation for J-loci				1.5937	0.623301
Mean for all loci	3.86685	1.47292	Standard deviation for all loci				4.54519	0.552853
